# Supplementary material for: Methyl 2-[2-(2,6-dichloro­anilino)­phenyl]­acetate
Source: Acta Crystallogr Sect E Struct Rep Online. 2008 Nov 20;64(Pt 12):o2400. doi: 10.1107/S1600536808038336 (PMC2959891; doi:10.1107/S1600536808038336)
Supplement: Supplementary file 2 [file e-64-o2400-Isup2.hkl]

# 
# h,k,l, Fc-squared, Fo-squared, sigma(Fo-squared) and status flag 
# 
data_I
_shelx_title ' wy1866wm in P2(1)/n' 
_shelx_refln_list_code          4 
_shelx_F_calc_maximum      148.58 
_exptl_crystal_F_000       640.00 
_reflns_d_resolution_high  0.7504 
 
loop_ 
 _symmetry_equiv_pos_as_xyz 
 'x, y, z' 
 '-x+1/2, y+1/2, -z+1/2' 
 '-x, -y, -z' 
 'x-1/2, -y-1/2, z-1/2' 
 
_cell_length_a     4.9319 
_cell_length_b    20.0288 
_cell_length_c    14.5542 
_cell_angle_alpha  90.000 
_cell_angle_beta   97.711 
_cell_angle_gamma  90.000 
 
_shelx_F_squared_multiplier     1.000 
 
loop_ 
 _refln_index_h 
 _refln_index_k 
 _refln_index_l 
 _refln_F_squared_calc 
 _refln_F_squared_meas 
 _refln_F_squared_sigma 
 _refln_observed_status 
   2   0   0     1910.80     1824.94     42.87 o 
   4   0   0       52.36       52.04      3.20 o 
   2   1   0     3446.05     3392.06     61.43 o 
   3   1   0       61.94       66.69      2.18 o 
   4   1   0      243.04      238.34      4.38 o 
   5   1   0       25.53       37.38      2.99 o 
   1   2   0     1026.77     1166.91     17.69 o 
   2   2   0     1140.38     1107.29     15.19 o 
   3   2   0      856.51      801.33     12.47 o 
   4   2   0       70.71       70.28      2.41 o 
   5   2   0       88.77      109.93      3.69 o 
   6   2   0       12.83       14.08      2.99 o 
   1   3   0        1.59        6.32      0.34 o 
   2   3   0     1898.53     2005.29     27.09 o 
   3   3   0      209.54      202.74      3.49 o 
   4   3   0       42.34       41.93      4.27 o 
   5   3   0      424.24      400.14     12.37 o 
   6   3   0        4.13        4.05      2.56 o 
   0   4   0     1708.31     1936.39     26.29 o 
   1   4   0    11672.80    12113.18    140.78 o 
   2   4   0     2664.10     3254.79     43.59 o 
   3   4   0       36.96       50.30      1.65 o 
   4   4   0      358.02      354.12     19.84 o 
   6   4   0       29.67       32.11      2.99 o 
   1   5   0     4676.08     5043.85     71.79 o 
   2   5   0        1.99        1.36      0.58 o 
   3   5   0       80.34       68.08      1.64 o 
   4   5   0      139.06      116.27      3.24 o 
   5   5   0        9.09       15.36      2.77 o 
   6   5   0        6.25        8.48      1.96 o 
   0   6   0    12202.99    12486.92    167.94 o 
   1   6   0       90.81       49.49      0.93 o 
   2   6   0      140.47      132.32      2.64 o 
   3   6   0      127.81       96.28      2.28 o 
   4   6   0        2.70        1.93      1.12 o 
   5   6   0      117.14      115.39      5.76 o 
   6   6   0       10.18       11.37      4.69 o 
   1   7   0     4968.71     4820.78     56.17 o 
   2   7   0     1405.72     1680.21     20.00 o 
   3   7   0      710.46      731.64      9.26 o 
   4   7   0       59.26       55.05      3.41 o 
   5   7   0        1.07       -0.85      1.92 o 
   6   7   0        2.94        0.21      1.66 o 
   0   8   0      763.25      876.35     12.27 o 
   1   8   0      334.57      415.79      6.10 o 
   2   8   0     2328.29     2388.86     28.21 o 
   3   8   0       67.31       47.51      3.43 o 
   4   8   0       50.25       52.69      2.77 o 
   5   8   0       12.60       11.73      2.56 o 
   6   8   0        8.33        7.90      2.10 o 
   1   9   0     1635.33     1599.16     22.02 o 
   2   9   0      239.12      256.79      3.60 o 
   3   9   0      559.10      488.68      9.64 o 
   4   9   0        0.22        0.13      1.18 o 
   5   9   0       40.27       40.31      3.84 o 
   6   9   0        7.29       12.58      3.20 o 
   0  10   0     2783.32     2919.32     44.23 o 
   2  10   0      126.99      131.98      2.18 o 
   3  10   0      145.43      153.16      4.06 o 
   4  10   0        3.30        3.83      1.28 o 
   5  10   0       31.86       40.06      2.64 o 
   1  11   0       27.84       28.16      0.89 o 
   2  11   0       47.60       43.03      1.62 o 
   3  11   0     1466.13     1583.31     27.88 o 
   4  11   0        4.39        1.89      1.28 o 
   5  11   0        0.84        0.37      1.71 o 
   0  12   0      596.68      679.86      9.89 o 
   1  12   0       20.35       33.40      1.01 o 
   2  12   0      215.94      215.25      3.89 o 
   3  12   0      332.12      333.14      7.23 o 
   4  12   0       32.48       29.76      2.18 o 
   5  12   0        9.14       11.52      1.96 o 
   1  13   0      123.43      115.26      2.05 o 
   2  13   0      582.61      554.11      8.53 o 
   3  13   0      882.61      917.51     17.11 o 
   4  13   0        6.65        6.71      1.58 o 
   5  13   0       79.13       75.99      3.63 o 
   0  14   0     1690.69     1659.71     23.14 o 
   1  14   0       74.66       73.47      1.93 o 
   2  14   0       50.11       48.67      1.90 o 
   3  14   0        6.90        7.60      3.52 o 
   4  14   0       28.67       37.35      2.40 o 
   5  14   0        0.20       -0.64      1.66 o 
   1  15   0     1630.68     1559.27     21.95 o 
   2  15   0      534.76      545.07      8.53 o 
   3  15   0        0.62        0.53      1.21 o 
   4  15   0        0.30        0.64      1.43 o 
   5  15   0        1.56       -1.16      1.58 o 
   0  16   0       44.68       42.82      1.94 o 
   1  16   0        7.91        7.30      0.97 o 
   2  16   0      519.67      517.30      8.24 o 
   3  16   0       20.73       21.08      1.88 o 
   4  16   0        0.84       -0.58      1.43 o 
   5  16   0       30.71       41.27      2.92 o 
   1  17   0       80.28       90.97      2.38 o 
   2  17   0        0.00       -0.21      1.01 o 
   3  17   0      144.36      143.44      4.22 o 
   4  17   0       47.61       40.02      3.09 o 
   5  17   0        4.70        5.12      2.56 o 
   0  18   0       14.24       13.77      1.43 o 
   1  18   0       88.86       75.51      2.22 o 
   2  18   0       19.20       20.72      2.13 o 
   3  18   0        1.98        4.05      1.51 o 
   4  18   0       53.13       67.53      3.16 o 
   1  19   0        5.25       13.33      1.19 o 
   2  19   0        0.00       -1.02      1.02 o 
   3  19   0        1.51       -0.11      1.60 o 
   4  19   0        0.04       -1.04      1.58 o 
   0  20   0      997.43      927.40     17.04 o 
   1  20   0       48.33       55.33      2.28 o 
   2  20   0       60.94       56.85      2.56 o 
   3  20   0       33.18       32.64      2.33 o 
   4  20   0        0.33       -1.49      1.49 o 
   1  21   0        0.08       -0.46      0.97 o 
   2  21   0       42.87       40.06      2.25 o 
   3  21   0       13.79        9.05      1.81 o 
   0  22   0      485.54      476.93     13.65 o 
   1  22   0        2.02        4.96      1.15 o 
   2  22   0       48.89       55.88      2.71 o 
   3  22   0        1.27       -1.28      1.51 o 
   1  23   0        2.98        1.25      1.17 o 
   2  23   0       23.11       23.28      2.18 o 
   3  23   0        1.70       -1.32      1.49 o 
   0  24   0      188.15      208.17      7.89 o 
   1  24   0       43.85       48.82      2.26 o 
   2  24   0       19.48       21.42      2.18 o 
   1  25   0        2.03        8.88      1.79 o 
   2  25   0        3.55       -2.35      2.35 o 
   0  26   0        7.46       10.02      2.56 o 
   1  26   0       14.26       14.24      2.11 o 
  -5   0   1        0.62        1.71      1.92 o 
  -3   0   1       71.85       66.12      2.77 o 
  -1   0   1     3519.63     4662.39    107.93 o 
   1   0   1     3362.03     3635.81     83.61 o 
   3   0   1      188.06      211.63      4.43 o 
   5   0   1       37.71       38.82      3.41 o 
  -5   1   1        7.29        3.31      1.39 o 
  -4   1   1       39.50       35.36      1.52 o 
  -3   1   1        0.03        2.35      2.99 o 
   1   1   1    13921.75    13399.25    218.01 o 
   2   1   1      304.77      244.96      4.30 o 
   3   1   1     1124.42     1115.80     13.49 o 
   4   1   1       42.15       37.64      2.67 o 
   5   1   1       81.66       91.72      3.47 o 
   6   1   1        1.97        5.12      2.77 o 
  -5   2   1       32.33       28.58      2.99 o 
  -4   2   1      219.83      247.93      9.48 o 
  -3   2   1     1269.57     1363.46     18.92 o 
  -2   2   1      263.78      322.07      5.96 o 
  -1   2   1      975.62     1001.40     17.81 o 
   0   2   1     7348.81     7005.16    101.39 o 
   1   2   1      316.99      394.17      6.79 o 
   2   2   1      103.22      112.83      2.91 o 
   3   2   1        0.21        0.36      0.49 o 
   4   2   1      122.48      121.79      4.16 o 
   5   2   1       29.41       35.53      2.40 o 
   6   2   1        3.14        4.27      2.56 o 
  -6   3   1       12.02       13.57      2.03 o 
  -4   3   1      170.63      140.09      4.91 o 
  -3   3   1        5.28        0.52      0.67 o 
  -2   3   1       74.64       61.68      2.40 o 
  -1   3   1    22075.09    21042.98    349.60 o 
   0   3   1     2195.11     2346.53     33.16 o 
   1   3   1     1253.10     1383.82     22.85 o 
   2   3   1       85.79       73.55      1.43 o 
   3   3   1       41.81       56.59      1.47 o 
   4   3   1       35.52       46.50      2.99 o 
   5   3   1      365.16      378.38     12.16 o 
   6   3   1        4.91        4.05      2.56 o 
  -6   4   1        0.18        2.25      1.73 o 
  -5   4   1       72.30       68.47      4.48 o 
  -4   4   1      412.60      388.16      7.77 o 
  -3   4   1      186.12      184.06      4.28 o 
  -2   4   1     1550.42     1264.40     15.18 o 
  -1   4   1      625.46      576.58     10.10 o 
   0   4   1     1059.67     1076.99     14.77 o 
   1   4   1    14211.10    15021.46    174.44 o 
   2   4   1      225.37      225.72      3.66 o 
   3   4   1      105.85      128.50      4.55 o 
   4   4   1       51.64       49.97      3.52 o 
   5   4   1       55.58       53.75      4.05 o 
   6   4   1       74.35       77.21      5.33 o 
  -6   5   1       20.28       17.38      3.31 o 
  -5   5   1       26.83       34.98      3.41 o 
  -4   5   1      294.21      299.46      6.70 o 
  -3   5   1     1650.81     1776.07     21.36 o 
  -2   5   1      264.85      238.04      4.80 o 
   0   5   1     1062.56     1253.29     23.53 o 
   1   5   1     1638.78     1586.55     18.68 o 
   2   5   1     1824.84     2007.94     27.09 o 
   3   5   1        2.38        3.38      0.57 o 
   4   5   1       15.04       10.92      1.36 o 
   5   5   1       43.74       46.28      3.84 o 
   6   5   1        1.70        2.77      1.81 o 
  -6   6   1        0.14       -1.07      1.66 o 
  -5   6   1       42.33       37.33      3.63 o 
  -4   6   1       19.41       21.83      1.73 o 
  -3   6   1       26.50       39.93      1.17 o 
  -2   6   1      796.78      755.23      9.29 o 
   0   6   1     1766.13     1879.71     22.29 o 
   1   6   1      884.44      847.48     10.17 o 
   2   6   1     3742.87     3820.98     48.21 o 
   3   6   1      242.81      255.91      5.20 o 
   4   6   1      679.44      665.48     17.49 o 
   5   6   1      129.36      109.92      4.07 o 
   6   6   1        8.21        5.38      1.88 o 
  -6   7   1        1.07        3.41      2.56 o 
  -5   7   1        0.00       -0.46      1.28 o 
  -4   7   1      118.57       99.90      3.31 o 
  -3   7   1       20.05       22.83      1.51 o 
  -2   7   1       75.56       77.22      3.14 o 
  -1   7   1      678.88      674.83      9.75 o 
   0   7   1    12636.97    12941.18    135.11 o 
   1   7   1       12.48       23.61      0.74 o 
   2   7   1      768.89      878.99     10.76 o 
   3   7   1      587.10      627.09     14.23 o 
   4   7   1      586.96      596.00     21.33 o 
   5   7   1       27.92       31.35      3.63 o 
   6   7   1       28.60       23.69      2.56 o 
  -6   8   1        1.01        1.49      2.56 o 
  -5   8   1       25.80       28.58      2.25 o 
  -4   8   1        3.85        5.22      1.28 o 
  -3   8   1        0.44        0.08      0.65 o 
  -2   8   1       94.63       57.17      1.56 o 
  -1   8   1     1651.71     1648.72     19.56 o 
   0   8   1        0.15        4.77      0.59 o 
   1   8   1      597.78      569.11      7.03 o 
   2   8   1     7024.68     7587.83     88.30 o 
   3   8   1       20.41       28.91      1.31 o 
   4   8   1      327.94      341.47      7.50 o 
   5   8   1        0.33        0.00      2.13 o 
   6   8   1        1.40        1.92      1.81 o 
  -6   9   1       12.47       13.86      3.20 o 
  -5   9   1      324.27      332.14      7.83 o 
  -4   9   1        0.01       -0.11      1.12 o 
  -3   9   1      119.96      122.38      2.78 o 
  -2   9   1        5.63        0.94      0.42 o 
  -1   9   1        3.87        2.66      0.40 o 
   0   9   1      337.86      393.01      4.54 o 
   1   9   1       56.63       71.63      1.32 o 
   2   9   1       11.81       17.79      1.66 o 
   3   9   1      628.70      698.20     13.10 o 
   4   9   1        7.52        6.07      1.43 o 
   5   9   1       80.84       86.81      5.33 o 
   6   9   1        0.40       -0.21      1.88 o 
  -6  10   1       11.46        5.12      2.56 o 
  -5  10   1        9.39        5.44      1.66 o 
  -4  10   1      407.97      399.73      8.58 o 
  -3  10   1       30.94       22.93      1.34 o 
  -2  10   1     2341.73     2169.90     30.07 o 
  -1  10   1        5.59        4.45      0.47 o 
   0  10   1     1201.21     1293.30     13.94 o 
   1  10   1       41.67       40.29      1.01 o 
   2  10   1      249.47      251.69      3.58 o 
   3  10   1       57.07       58.56      2.49 o 
   4  10   1      117.19      112.41      5.12 o 
   5  10   1        2.98        2.99      2.13 o 
  -5  11   1       57.27       69.21      5.76 o 
  -4  11   1       18.78       28.34      2.03 o 
  -3  11   1       81.27       95.30      2.88 o 
  -2  11   1      136.14      104.58      3.70 o 
  -1  11   1       99.85       71.65      1.43 o 
   0  11   1      474.14      478.56      5.51 o 
   1  11   1      140.66      113.91      3.87 o 
   2  11   1      519.80      511.67      6.62 o 
   3  11   1       71.08       70.15      2.76 o 
   4  11   1      149.87      161.49      6.40 o 
   5  11   1        3.34        6.19      2.56 o 
  -5  12   1        5.10        2.86      1.58 o 
  -4  12   1        1.04        1.51      1.28 o 
  -3  12   1       60.00       58.73      2.55 o 
  -2  12   1      420.01      416.21      8.32 o 
  -1  12   1       85.05       82.66      1.58 o 
   0  12   1      583.12      593.80      6.77 o 
   1  12   1       21.03       22.40      1.02 o 
   2  12   1       32.82       17.16      1.02 o 
   3  12   1      300.68      317.22      7.00 o 
   4  12   1      128.43      130.90      4.13 o 
   5  12   1        0.68        1.71      2.35 o 
  -5  13   1       45.86       48.84      3.01 o 
  -4  13   1       30.03       37.14      2.26 o 
  -3  13   1      114.87      128.34      6.83 o 
  -2  13   1      151.68      154.76      3.92 o 
  -1  13   1       46.97       58.34      1.68 o 
   0  13   1     1155.44     1141.27     12.53 o 
   1  13   1      201.78      175.36      3.15 o 
   2  13   1       56.91       46.00      2.85 o 
   3  13   1      925.64      919.42     17.02 o 
   4  13   1      108.81      112.43      3.83 o 
   5  13   1       25.72       23.40      4.16 o 
  -5  14   1       23.07       24.13      2.88 o 
  -4  14   1       53.33       55.04      2.79 o 
  -3  14   1       54.35       62.66      2.64 o 
  -1  14   1      460.93      478.41      7.39 o 
   0  14   1       36.22       31.28      1.00 o 
   1  14   1      256.74      273.55      5.73 o 
   2  14   1     2464.85     2468.09     56.04 o 
   3  14   1       62.43       67.79      5.12 o 
   4  14   1      158.81      173.75     10.66 o 
   5  14   1        8.05        6.60      2.56 o 
  -5  15   1        1.53        1.42      2.03 o 
  -4  15   1       31.57       38.29      2.56 o 
  -3  15   1       72.11       71.40      3.41 o 
  -1  15   1       47.71       55.07      1.76 o 
   0  15   1       81.70       70.78      1.50 o 
   1  15   1        0.98        2.70      0.77 o 
   2  15   1      410.94      408.87      9.06 o 
   3  15   1       24.72       26.20      2.03 o 
   4  15   1        2.77        0.57      1.33 o 
   5  15   1        1.95        3.38      1.79 o 
  -5  16   1        9.91       15.31      4.48 o 
  -4  16   1        0.04       -1.36      1.36 o 
  -3  16   1       24.73       23.17      3.84 o 
  -2  16   1      104.70       98.90      3.17 o 
  -1  16   1      155.44      150.34      3.12 o 
   0  16   1       12.59       20.20      0.93 o 
   1  16   1      152.67      146.04      3.04 o 
   2  16   1       34.15       38.18      2.11 o 
   3  16   1        0.05       -0.32      1.06 o 
   4  16   1       95.09      107.05      3.84 o 
   5  16   1       11.97       11.94      2.77 o 
  -5  17   1        0.02        0.64      2.35 o 
  -4  17   1        4.70        0.09      1.58 o 
  -3  17   1      218.51      232.16      5.88 o 
  -2  17   1       17.97       17.10      1.31 o 
  -1  17   1     1264.87     1249.09     17.97 o 
   0  17   1       24.05       33.45      1.60 o 
   1  17   1      218.07      226.42      4.14 o 
   2  17   1       13.76       13.78      1.51 o 
   3  17   1       15.21        9.70      1.71 o 
   4  17   1       38.64       42.63      2.79 o 
  -4  18   1        5.59        5.76      1.81 o 
  -3  18   1      108.36      109.87      3.77 o 
  -2  18   1        7.30        5.92      1.11 o 
  -1  18   1       25.20       24.69      1.48 o 
   0  18   1      410.63      373.21      4.83 o 
   1  18   1      276.01      277.40      8.02 o 
   2  18   1       71.85       84.29      4.91 o 
   3  18   1        1.23        2.13      1.36 o 
   4  18   1        3.13        2.34      2.45 o 
  -4  19   1        5.15        8.41      2.99 o 
  -3  19   1       34.11       44.29      3.84 o 
  -2  19   1        6.62        5.98      1.36 o 
  -1  19   1      223.09      225.46      4.31 o 
   0  19   1       93.69       80.15      2.30 o 
   1  19   1       47.97       49.87      1.85 o 
   2  19   1        0.09        0.73      1.12 o 
   3  19   1        1.69        1.39      1.60 o 
   4  19   1        2.63        0.75      2.24 o 
  -4  20   1       24.49       23.34      2.33 o 
  -3  20   1      114.01      103.48      3.77 o 
  -2  20   1        0.43       -0.96      1.21 o 
  -1  20   1       34.46       33.73      1.68 o 
   0  20   1        0.60        3.45      1.09 o 
   1  20   1        7.29        6.56      1.15 o 
   2  20   1        0.58       -1.12      1.12 o 
   3  20   1        0.00       -0.44      1.28 o 
   4  20   1       33.28       37.00      2.70 o 
  -3  21   1        0.08        0.10      1.43 o 
  -2  21   1       20.07       15.07      1.81 o 
  -1  21   1      165.11      173.99      3.78 o 
   0  21   1       83.62      107.82      2.87 o 
   1  21   1      211.82      207.96      4.23 o 
   2  21   1        3.60        4.80      1.51 o 
   3  21   1       10.55       14.00      2.77 o 
  -3  22   1        5.77        1.99      1.73 o 
  -2  22   1        0.51        1.82      1.43 o 
  -1  22   1       21.07       17.54      2.00 o 
   0  22   1        0.44        5.33      2.13 o 
   1  22   1       20.88       21.50      1.60 o 
   2  22   1       45.34       57.15      2.79 o 
   3  22   1       13.73       19.73      2.11 o 
  -3  23   1        8.25        8.64      1.96 o 
  -2  23   1        0.63       -1.07      2.35 o 
  -1  23   1       30.95       33.02      1.92 o 
   0  23   1        0.24        2.52      1.28 o 
   1  23   1      142.34      139.44      4.22 o 
   2  23   1        0.01       -1.36      1.36 o 
   3  23   1       22.00       24.11      2.41 o 
  -2  24   1        5.76        2.20      1.58 o 
  -1  24   1        0.00       -0.67      1.15 o 
   0  24   1       35.82       37.76      2.49 o 
   1  24   1        5.19        2.02      1.58 o 
   2  24   1        1.69        1.70      2.03 o 
  -2  25   1        0.62       -0.44      2.24 o 
  -1  25   1       27.50       22.82      1.85 o 
   0  25   1        0.29        0.83      1.43 o 
   1  25   1       18.06       19.74      2.35 o 
   2  25   1        1.92        0.21      2.35 o 
  -1  26   1        0.25       -1.31      1.31 o 
   0  26   1       37.47       44.83      2.87 o 
   1  26   1       25.38       21.05      3.09 o 
  -2   0   2       61.56       47.99      2.13 o 
   0   0   2      293.44      254.46      6.19 o 
   4   0   2     2144.68     2135.07     51.19 o 
   6   0   2       95.07       96.20      5.55 o 
  -6   1   2        0.39        0.64      2.13 o 
  -4   1   2        0.09       -0.75      0.75 o 
  -2   1   2       85.15       95.56      2.41 o 
  -1   1   2     8264.53     7845.38    163.72 o 
   0   1   2     1313.50     1288.29     21.19 o 
   1   1   2     3498.98     3237.76     43.18 o 
   2   1   2     2512.14     2581.51     30.02 o 
   3   1   2      125.29      122.84      2.08 o 
   4   1   2      437.40      464.85      9.27 o 
   5   1   2      220.91      230.93      5.88 o 
   6   1   2       47.09       47.78      4.27 o 
  -6   2   2       17.87       22.18      3.20 o 
  -4   2   2       17.23       25.33      1.92 o 
  -2   2   2      516.97      483.10     11.31 o 
  -1   2   2      262.54      223.44      2.96 o 
   0   2   2      486.93      464.81      6.40 o 
   1   2   2       46.17       52.58      1.06 o 
   2   2   2       15.54       10.04      0.57 o 
   3   2   2       69.48       56.03      1.57 o 
   4   2   2      355.80      351.18      7.39 o 
   5   2   2      362.62      404.02      8.74 o 
   6   2   2       57.02       58.87      4.69 o 
  -6   3   2        2.59        0.64      2.35 o 
  -5   3   2        0.06        1.07      1.71 o 
  -4   3   2      861.00      771.12     17.17 o 
  -3   3   2      277.99      324.59      6.00 o 
  -2   3   2     5045.87     4633.86     65.12 o 
  -1   3   2     2734.54     3068.35     35.90 o 
   0   3   2     1445.52     1544.84     36.39 o 
   1   3   2     6603.35     6841.47    227.69 o 
   2   3   2       76.94      109.55      4.85 o 
   3   3   2      467.54      509.02      9.27 o 
   4   3   2       94.43      104.84      3.52 o 
   5   3   2        1.17       -1.28      1.28 o 
   6   3   2        1.52        2.99      2.56 o 
  -6   4   2        9.17       15.89      2.11 o 
  -5   4   2      138.48      140.50      4.21 o 
  -4   4   2       24.80       26.84      1.47 o 
  -3   4   2      284.94      183.92      2.89 o 
  -2   4   2     1154.91     1179.58     20.10 o 
  -1   4   2     6121.16     5968.70     80.44 o 
   0   4   2     7195.94     7317.14    135.77 o 
   1   4   2      354.97      452.04      7.77 o 
   2   4   2     4223.60     4755.78     63.46 o 
   3   4   2       73.05       78.61      2.26 o 
   4   4   2      103.75      121.48      3.61 o 
   5   4   2        0.32        1.28      2.13 o 
   6   4   2        0.72        1.49      2.35 o 
  -6   5   2        0.13        2.13      2.35 o 
  -5   5   2       34.59       29.32      2.18 o 
  -4   5   2      283.61      302.21      5.41 o 
  -3   5   2      930.67     1057.33     13.05 o 
  -1   5   2      701.43      972.04     12.75 o 
   0   5   2     5941.38     6030.31     74.98 o 
   1   5   2     2026.05     2478.94     29.07 o 
   2   5   2        9.17        9.37      0.76 o 
   3   5   2        1.12        0.75      0.75 o 
   4   5   2       54.14       62.92      3.20 o 
   5   5   2        1.07        1.07      2.13 o 
   6   5   2       15.15       24.83      2.56 o 
  -6   6   2       13.55       13.65      2.77 o 
  -5   6   2        0.92       -0.78      1.28 o 
  -4   6   2       66.32       76.39      2.85 o 
  -3   6   2       47.68       36.68      1.42 o 
  -1   6   2      236.55      271.89      3.63 o 
   0   6   2      110.37      156.48      2.50 o 
   1   6   2        3.10        0.94      0.25 o 
   3   6   2      461.97      453.73     14.08 o 
   4   6   2      863.92      889.24     15.76 o 
   5   6   2        0.36       -1.28      1.92 o 
   6   6   2       11.03        7.68      2.11 o 
  -6   7   2        2.43        4.48      2.56 o 
  -5   7   2      131.98      135.01      4.21 o 
  -4   7   2        0.93       -0.11      1.17 o 
  -3   7   2      697.38      728.31     10.87 o 
  -2   7   2        6.49        5.90      0.46 o 
  -1   7   2     1485.79     1299.64     15.59 o 
   0   7   2       10.09        3.79      0.34 o 
   1   7   2      473.77      495.88      6.15 o 
   2   7   2        2.48        6.68      0.54 o 
   3   7   2       20.63       15.65      1.05 o 
   4   7   2        1.87        4.01      1.43 o 
   5   7   2        4.23        1.92      1.51 o 
   6   7   2        0.00       -0.43      1.81 o 
  -6   8   2       22.37       21.33      3.41 o 
  -5   8   2       27.98       29.62      2.18 o 
  -4   8   2        0.02       -0.36      0.97 o 
  -3   8   2        5.47        9.32      0.99 o 
  -2   8   2       98.99      107.47      2.37 o 
  -1   8   2       84.41       95.40      1.70 o 
   0   8   2       25.46       27.75      0.77 o 
   1   8   2      428.27      450.58      5.70 o 
   2   8   2      464.94      384.13      5.07 o 
   3   8   2       57.98       63.88      1.84 o 
   4   8   2       65.89       66.62      4.59 o 
   5   8   2        0.33        0.03      1.43 o 
   6   8   2       21.74       24.53      3.84 o 
  -6   9   2        4.74        0.00      2.35 o 
  -5   9   2       11.34       10.92      2.45 o 
  -4   9   2       23.24       31.11      2.03 o 
  -3   9   2        1.21        2.49      0.74 o 
  -2   9   2       24.62       54.04      1.56 o 
  -1   9   2     1614.55     1843.18     21.99 o 
   0   9   2       71.37       45.96      1.06 o 
   1   9   2      100.08       58.66      1.16 o 
   2   9   2      104.97      137.37      2.21 o 
   3   9   2      681.03      713.79     10.64 o 
   4   9   2      208.83      231.63      5.77 o 
   5   9   2       72.21       72.31      4.91 o 
  -6  10   2       39.87       41.17      4.48 o 
  -5  10   2        6.39        5.92      1.58 o 
  -4  10   2       20.84       12.97      1.51 o 
  -3  10   2      125.76      105.92      2.54 o 
  -2  10   2       76.86      103.35      2.99 o 
  -1  10   2     4164.20     4103.06     48.15 o 
   0  10   2       34.88       62.51      1.56 o 
   1  10   2     1144.06     1305.72     15.69 o 
   2  10   2      328.76      380.40      5.07 o 
   3  10   2      653.23      684.01     12.95 o 
   4  10   2       69.39       70.77      7.68 o 
   5  10   2        1.70        1.28      2.35 o 
  -5  11   2       72.69       92.65      4.91 o 
  -4  11   2       55.62       53.72      2.64 o 
  -3  11   2       83.26       86.86      4.49 o 
  -2  11   2      262.67      239.97      4.18 o 
  -1  11   2       82.04       51.21      2.03 o 
   0  11   2      288.89      282.88      3.51 o 
   1  11   2     2257.67     2405.22     33.10 o 
   2  11   2        2.69        0.37      0.45 o 
   3  11   2      577.04      617.66     11.97 o 
   4  11   2       12.92       14.63      1.69 o 
   5  11   2        8.26        2.56      2.35 o 
  -5  12   2       91.83      107.50      3.99 o 
  -4  12   2        0.59       -1.06      1.06 o 
  -3  12   2      159.84      172.82      4.49 o 
  -2  12   2        6.09        7.30      0.84 o 
  -1  12   2      819.67      818.17     13.88 o 
   0  12   2      525.30      636.91      8.94 o 
   1  12   2      487.78      468.33      6.10 o 
   2  12   2        0.01        1.42      0.65 o 
   3  12   2      484.60      492.56      9.86 o 
   4  12   2        0.75        2.23      1.33 o 
   5  12   2        9.75       11.30      2.99 o 
  -5  13   2       16.08       20.71      2.18 o 
  -4  13   2      149.03      153.91      4.60 o 
  -3  13   2      122.69      133.83      3.07 o 
  -2  13   2       18.08       21.47      1.27 o 
  -1  13   2      324.67      373.93      6.43 o 
   0  13   2      107.54      137.65      2.44 o 
   1  13   2      294.46      295.17      4.16 o 
   2  13   2       32.29       52.58      2.18 o 
   3  13   2       77.94       82.82      3.01 o 
   4  13   2      185.33      193.09      5.25 o 
   5  13   2        0.07        0.64      2.35 o 
  -5  14   2        0.28       -1.17      1.66 o 
  -4  14   2       14.29       19.96      1.96 o 
  -3  14   2        1.58        2.05      0.94 o 
  -2  14   2      107.41      100.20      2.50 o 
  -1  14   2      167.26      183.38      3.01 o 
   0  14   2      221.96      205.17      2.86 o 
   1  14   2       46.96       50.95      1.33 o 
   2  14   2      615.92      673.74     12.66 o 
   3  14   2        6.25        9.15      1.43 o 
   4  14   2      240.10      254.59      6.46 o 
   5  14   2        0.54       -1.28      2.56 o 
  -5  15   2       13.38       18.43      5.23 o 
  -4  15   2       17.49       17.25      1.96 o 
  -3  15   2      148.95      152.40      4.22 o 
  -2  15   2       17.80       21.52      1.27 o 
  -1  15   2        1.84        4.38      0.90 o 
   0  15   2      128.32      123.60      2.04 o 
   1  15   2       18.89       15.08      1.61 o 
   2  15   2      243.15      256.46      5.81 o 
   3  15   2        1.80        1.13      1.18 o 
   4  15   2        5.21        3.09      1.51 o 
   5  15   2       51.77       61.64      5.12 o 
  -5  16   2        2.42        0.65      2.24 o 
  -4  16   2        3.06        2.29      1.43 o 
  -3  16   2       35.04       34.87      2.35 o 
  -2  16   2      232.65      242.59      4.55 o 
  -1  16   2       36.21       37.62      1.59 o 
   0  16   2       56.13       49.43      1.31 o 
   1  16   2       11.45       14.22      1.36 o 
   2  16   2      350.81      327.90      7.68 o 
   3  16   2       25.14       25.06      1.96 o 
   4  16   2       99.90       96.13      3.67 o 
   5  16   2        0.73        3.84      2.56 o 
  -5  17   2       19.77       20.48      3.41 o 
  -4  17   2      239.57      252.51      6.56 o 
  -3  17   2       81.08       83.15      3.17 o 
  -2  17   2      114.52      111.58      2.79 o 
  -1  17   2       43.41       51.39      1.84 o 
   0  17   2       20.72       20.60      1.06 o 
   2  17   2        0.05       -1.39      1.39 o 
   3  17   2        6.14        4.65      1.39 o 
   4  17   2       12.26       10.63      1.88 o 
  -4  18   2        0.53        1.17      1.51 o 
  -3  18   2       63.20       59.19      2.87 o 
  -2  18   2      159.14      172.84      3.73 o 
  -1  18   2       23.91       29.28      1.52 o 
   0  18   2      373.62      390.37      5.60 o 
   1  18   2       55.04       53.27      2.33 o 
   2  18   2        9.72       13.48      1.51 o 
   3  18   2        1.06        3.58      1.43 o 
   4  18   2       12.73        8.84      1.88 o 
  -4  19   2        1.19        2.10      1.73 o 
  -3  19   2        3.71        7.98      2.35 o 
  -2  19   2      179.35      187.83      4.34 o 
  -1  19   2        9.21       11.72      1.15 o 
   0  19   2       65.43       62.98      2.09 o 
   1  19   2      114.15       92.78      4.42 o 
   2  19   2        0.01       -0.07      1.12 o 
   3  19   2       41.54       43.63      2.49 o 
   4  19   2        0.11       -0.11      1.49 o 
  -4  20   2        0.00       -1.07      1.66 o 
  -3  20   2       29.92       31.12      2.41 o 
  -2  20   2        7.12        9.11      1.19 o 
  -1  20   2        6.13        4.65      1.11 o 
   0  20   2       62.16       65.24      2.13 o 
   1  20   2       11.03       11.94      1.22 o 
   2  20   2       11.71       14.29      1.66 o 
   3  20   2        0.29       -0.43      1.71 o 
   4  20   2       19.54       28.03      2.49 o 
  -3  21   2        1.18        1.84      1.71 o 
  -2  21   2        4.03        2.63      1.34 o 
  -1  21   2       12.50       15.21      1.66 o 
   0  21   2       15.09       12.16      1.23 o 
   1  21   2        2.01       -0.95      1.12 o 
   2  21   2       78.89       75.96      3.02 o 
   3  21   2        0.02       -1.51      1.51 o 
  -3  22   2        0.01        0.96      1.66 o 
  -2  22   2        3.36        1.71      1.51 o 
  -1  22   2        0.16       -0.88      1.02 o 
   0  22   2       15.36       19.76      2.08 o 
   1  22   2       18.79       19.92      1.81 o 
   2  22   2        1.54        0.74      1.43 o 
   3  22   2        2.29        2.57      1.43 o 
  -3  23   2        3.13       -0.70      1.73 o 
  -2  23   2       25.82       27.73      2.26 o 
  -1  23   2        7.16        4.73      1.77 o 
   0  23   2       34.04       34.68      2.45 o 
   1  23   2       24.38       23.03      2.03 o 
   2  23   2       17.91       16.02      1.88 o 
   3  23   2       24.25       23.68      3.41 o 
  -2  24   2       38.32       37.43      2.64 o 
  -1  24   2       14.58       15.06      1.52 o 
   0  24   2        7.58        7.52      1.58 o 
   1  24   2       18.84       20.12      2.03 o 
   2  24   2        2.56       -1.60      1.60 o 
  -2  25   2        5.85        3.00      1.73 o 
  -1  25   2        0.09        0.93      1.27 o 
   0  25   2        5.38        3.09      1.51 o 
   1  25   2       57.42       62.83      3.24 o 
   2  25   2        0.72        1.28      2.56 o 
  -1  26   2        5.51        7.96      1.88 o 
   0  26   2        0.13       -1.51      1.51 o 
   1  26   2        6.07        5.76      2.77 o 
  -3   0   3     2914.53     2944.52     69.32 o 
  -1   0   3      114.19       54.67      1.64 o 
   1   0   3      607.60      824.81     19.62 o 
   3   0   3       11.51        6.83      1.49 o 
   5   0   3        0.23        0.43      1.92 o 
  -5   1   3       16.36       20.05      2.56 o 
  -4   1   3      109.41      115.08      3.32 o 
  -3   1   3     1356.10     1253.52     21.64 o 
  -2   1   3     1050.04     1127.30     24.68 o 
  -1   1   3     1563.71     1647.33     40.18 o 
   0   1   3     1676.99     1981.37     35.16 o 
   1   1   3      166.58      195.11      2.99 o 
   2   1   3        9.00       17.88      0.86 o 
   3   1   3        0.44       -0.23      0.50 o 
   4   1   3     1028.52     1058.35     18.93 o 
   5   1   3       41.70       34.13      2.40 o 
   6   1   3       18.33       18.29      2.18 o 
  -5   2   3        5.64        8.38      1.36 o 
  -4   2   3       57.46       76.07      3.20 o 
  -3   2   3       49.97       46.25      1.52 o 
  -2   2   3     1961.83     2523.51     34.63 o 
  -1   2   3     2589.68     2615.12     34.33 o 
   0   2   3      276.02      298.72      5.28 o 
   1   2   3     3280.07     3735.34     49.75 o 
   2   2   3      132.67      182.82      3.03 o 
   3   2   3      830.98      906.20     12.93 o 
   4   2   3      309.75      301.80      8.64 o 
   5   2   3        0.14       -1.28      1.28 o 
   6   2   3       45.80       64.41      4.91 o 
  -6   3   3       19.84       21.76      3.20 o 
  -5   3   3       89.37       96.16      5.23 o 
  -2   3   3     1796.94     1841.62     25.48 o 
  -1   3   3     3109.06     3063.63     35.90 o 
   0   3   3     4639.03     4725.31     54.44 o 
   1   3   3     1310.05     1602.68     21.59 o 
   2   3   3     1373.14     1342.24     18.39 o 
   3   3   3      770.61      805.86     11.61 o 
   4   3   3       16.95       26.41      1.94 o 
   5   3   3       31.77       31.40      2.31 o 
   6   3   3       45.58       48.84      4.48 o 
  -6   4   3        3.27       -1.49      1.92 o 
  -5   4   3       27.30       32.39      2.18 o 
  -4   4   3       30.15       16.13      2.63 o 
  -3   4   3       68.08       51.97      1.68 o 
  -1   4   3     2876.19     2672.58     31.37 o 
   0   4   3      541.36      516.63      6.42 o 
   1   4   3     3522.69     3807.30     83.72 o 
   2   4   3     3219.69     3486.51     57.09 o 
   3   4   3      866.10      962.47     19.28 o 
   4   4   3       97.99      104.45      3.37 o 
   5   4   3        5.92        4.82      1.58 o 
   6   4   3        0.73        1.07      2.56 o 
  -6   5   3        8.31        5.12      2.56 o 
  -5   5   3       74.15       88.52      3.31 o 
  -4   5   3      273.96      277.88      7.75 o 
  -3   5   3      275.71      313.94      4.41 o 
  -2   5   3      305.34      261.09      3.57 o 
  -1   5   3       26.87       19.69      0.66 o 
   0   5   3     1951.70     1979.07     31.05 o 
   1   5   3      389.41      482.25      6.77 o 
   2   5   3       93.35       49.66      1.58 o 
   3   5   3       55.35       44.18      1.73 o 
   4   5   3       87.07       95.08      3.12 o 
   5   5   3      200.36      235.05      8.96 o 
   6   5   3        1.34       -0.85      2.56 o 
  -6   6   3        0.01       -2.13      2.13 o 
  -5   6   3       15.71       22.39      2.13 o 
  -4   6   3      146.62      134.96      3.11 o 
  -3   6   3      169.47      137.21      5.67 o 
  -2   6   3     1060.82     1197.38     14.49 o 
  -1   6   3      950.42     1169.04     14.05 o 
   0   6   3       10.74        7.90      0.77 o 
   1   6   3     3064.86     2825.50     33.09 o 
   2   6   3       50.56       84.56      1.94 o 
   3   6   3       33.25       22.76      1.36 o 
   4   6   3       15.20       17.39      2.03 o 
   5   6   3        1.30        1.92      2.35 o 
   6   6   3       22.80       24.12      2.64 o 
  -6   7   3       13.84       11.73      2.77 o 
  -5   7   3       26.30       24.85      2.11 o 
  -4   7   3      106.61       96.16      2.50 o 
  -3   7   3        2.30        0.55      0.62 o 
  -2   7   3      567.02      694.55     11.48 o 
  -1   7   3     1755.41     1914.56     22.73 o 
   0   7   3      444.81      434.52      6.32 o 
   1   7   3      346.69      400.97      5.11 o 
   2   7   3      103.68      147.45      2.83 o 
   3   7   3        3.60        8.65      0.90 o 
   4   7   3      272.38      250.93      5.77 o 
   5   7   3       14.08        5.12      1.66 o 
   6   7   3        4.45        3.63      2.99 o 
  -6   8   3        5.15        5.33      2.56 o 
  -5   8   3       15.27       10.78      1.58 o 
  -4   8   3       18.79       12.91      1.15 o 
  -3   8   3        6.24       11.09      2.13 o 
  -2   8   3      347.37      284.88      6.81 o 
  -1   8   3        4.94       13.54      0.77 o 
   0   8   3      181.38      238.20      3.73 o 
   1   8   3       31.77       50.90      1.08 o 
   2   8   3      106.35      102.01      1.73 o 
   3   8   3      119.66      113.36      2.55 o 
   4   8   3       75.42       61.00      4.27 o 
   5   8   3       11.02       10.61      2.03 o 
  -6   9   3        1.37       -0.64      2.35 o 
  -5   9   3       12.47       16.07      1.88 o 
  -4   9   3        7.74        8.37      1.36 o 
  -3   9   3      509.96      555.93     10.78 o 
  -2   9   3      884.58      855.49     12.48 o 
  -1   9   3       52.23       45.65      2.74 o 
   0   9   3     3961.75     4045.28     47.80 o 
   1   9   3       14.72       32.02      0.87 o 
   2   9   3      179.73      188.06      3.34 o 
   3   9   3       60.91       40.92      1.52 o 
   4   9   3       16.26       18.47      1.79 o 
   5   9   3       54.80       63.61      7.15 o 
  -6  10   3       19.21       26.88      3.63 o 
  -5  10   3      148.42      154.51      8.75 o 
  -4  10   3      133.45      138.70      4.15 o 
  -2  10   3      296.63      223.46      4.02 o 
  -1  10   3      510.60      625.56      8.00 o 
   0  10   3     2243.82     2451.46     43.70 o 
   1  10   3        3.86        6.33      0.47 o 
   2  10   3      384.69      363.40      8.41 o 
   3  10   3       32.62       25.86      1.29 o 
   4  10   3       70.81       65.59      2.82 o 
   5  10   3        0.03       -1.43      1.43 o 
  -5  11   3        5.57       10.04      1.73 o 
  -4  11   3        2.54        1.68      1.18 o 
  -3  11   3       17.73       12.07      1.36 o 
  -2  11   3      436.21      410.80      6.61 o 
  -1  11   3      606.36      597.20      7.68 o 
   0  11   3     3420.60     3380.18     39.71 o 
   1  11   3       51.62       70.58      1.46 o 
   2  11   3      101.73       97.65      2.19 o 
   3  11   3       99.99      109.14      4.59 o 
   4  11   3        1.73        3.06      1.33 o 
   5  11   3        5.43       10.54      2.03 o 
  -5  12   3       17.24       16.35      2.67 o 
  -4  12   3       33.72       37.66      2.25 o 
  -3  12   3        0.07       -0.26      0.65 o 
  -2  12   3      335.75      321.72      5.42 o 
  -1  12   3      132.24      158.18      2.64 o 
   0  12   3       52.33       53.29      2.27 o 
   1  12   3        4.57        0.28      0.42 o 
   2  12   3      126.77      102.99      2.31 o 
   3  12   3       48.03       41.08      2.15 o 
   4  12   3      155.26      164.91      4.71 o 
   5  12   3        1.06       -1.66      1.66 o 
  -5  13   3        4.56        5.36      1.73 o 
  -4  13   3       30.54       28.01      2.18 o 
  -2  13   3      299.32      303.08      5.25 o 
  -1  13   3      213.40      230.23      3.55 o 
   0  13   3      468.80      485.92     10.57 o 
   1  13   3       70.66       66.94      1.46 o 
   2  13   3      485.59      452.13      7.35 o 
   3  13   3       18.02       13.23      1.49 o 
   4  13   3        0.12       -0.62      1.33 o 
   5  13   3        0.28        1.07      2.56 o 
  -5  14   3       97.29      108.21      4.15 o 
  -4  14   3      121.90      130.50      4.15 o 
  -3  14   3        3.62        4.17      1.18 o 
  -2  14   3      212.70      203.94      3.94 o 
  -1  14   3      106.62      109.77      2.20 o 
   0  14   3      415.91      421.80      6.61 o 
   1  14   3      369.50      377.68      5.17 o 
   2  14   3      297.00      270.50      7.47 o 
   3  14   3       57.59       55.33      2.40 o 
   4  14   3       35.41       32.07      2.18 o 
   5  14   3        0.42        3.63      2.77 o 
  -5  15   3        5.40        6.35      3.09 o 
  -4  15   3      264.47      278.32      6.86 o 
  -3  15   3       79.98       75.41      3.09 o 
  -2  15   3        5.21        7.33      1.32 o 
  -1  15   3      255.59      284.08      4.26 o 
   0  15   3      100.26      110.26      2.42 o 
   1  15   3      275.71      272.16      4.02 o 
   2  15   3       61.34       44.15      2.18 o 
   3  15   3       27.18       25.94      1.88 o 
   4  15   3       34.73       34.92      2.36 o 
   5  15   3        8.82        7.25      2.99 o 
  -5  16   3        8.02        4.40      1.73 o 
  -4  16   3        4.66        4.18      1.71 o 
  -3  16   3       80.19       81.45      2.54 o 
  -2  16   3        2.37        1.87      0.92 o 
  -1  16   3      188.38      173.56      3.76 o 
   0  16   3       48.67       52.36      1.49 o 
   1  16   3        3.20        3.72      0.71 o 
   2  16   3        4.18        2.88      1.21 o 
   3  16   3       61.08       56.03      2.64 o 
   4  16   3      111.00      116.73      4.04 o 
  -5  17   3        2.98        7.89      2.77 o 
  -4  17   3        5.15        7.37      1.73 o 
  -3  17   3        2.07        1.51      1.28 o 
  -2  17   3       99.59      104.71      2.67 o 
  -1  17   3       12.03       12.35      1.01 o 
   0  17   3       16.24       12.01      0.96 o 
   1  17   3       95.37       99.49      4.40 o 
   2  17   3        5.17        4.60      1.21 o 
   3  17   3       48.84       55.36      2.61 o 
   4  17   3        5.25        6.41      1.73 o 
  -4  18   3       63.03       68.61      4.16 o 
  -3  18   3        0.62       -1.02      1.28 o 
  -2  18   3       30.34       40.08      1.85 o 
  -1  18   3      101.58      106.24      2.31 o 
   0  18   3        0.01        0.04      0.69 o 
   1  18   3      617.82      609.91     18.34 o 
   2  18   3       22.57       17.83      2.03 o 
   3  18   3      115.87      113.96      3.84 o 
   4  18   3        3.02        7.56      2.24 o 
  -4  19   3        3.17       -1.47      1.81 o 
  -3  19   3        5.91        7.24      1.58 o 
  -2  19   3      119.69      119.18      3.08 o 
  -1  19   3       35.81       35.78      1.67 o 
   0  19   3       14.31       15.26      1.06 o 
   1  19   3        0.13        1.17      1.21 o 
   2  19   3       63.78       66.51      2.79 o 
   3  19   3       25.85       24.60      2.03 o 
   4  19   3       37.46       51.83      4.16 o 
  -4  20   3       10.46        7.17      2.67 o 
  -3  20   3       25.26       34.28      4.59 o 
  -2  20   3       48.17       53.97      2.09 o 
  -1  20   3        4.32        1.85      1.02 o 
   0  20   3        8.76       10.16      1.19 o 
   1  20   3       89.59       80.68      2.94 o 
   2  20   3        2.47        1.28      1.36 o 
   3  20   3        4.83        5.65      1.73 o 
   4  20   3        4.65        5.55      2.56 o 
  -3  21   3       31.39       32.32      2.41 o 
  -2  21   3        9.61        8.48      1.27 o 
  -1  21   3       32.73       29.79      1.64 o 
   0  21   3       90.16      100.58      2.70 o 
   1  21   3        1.76        1.28      1.21 o 
   2  21   3        3.54        2.29      1.43 o 
   3  21   3       21.21       24.02      5.01 o 
  -3  22   3       37.24       39.37      2.71 o 
  -2  22   3        4.88       -0.91      1.42 o 
  -1  22   3       20.57       18.29      1.52 o 
   0  22   3        3.27        4.91      1.36 o 
   1  22   3        8.89        5.77      1.43 o 
   2  22   3        0.86       -1.36      1.36 o 
   3  22   3       32.38       35.29      2.67 o 
  -3  23   3       54.54       56.56      3.17 o 
  -2  23   3        0.18       -1.15      1.15 o 
  -1  23   3        0.43        0.19      1.15 o 
   0  23   3        4.82        3.63      1.36 o 
   1  23   3       22.55       25.76      2.11 o 
   2  23   3        0.49       -1.51      1.51 o 
   3  23   3        0.39       -2.13      2.13 o 
  -2  24   3       51.35       57.25      3.31 o 
  -1  24   3        3.15        1.07      1.15 o 
   0  24   3       19.40       14.92      1.73 o 
   1  24   3       10.53        6.90      1.73 o 
   2  24   3        0.00       -0.71      1.58 o 
  -2  25   3       23.85       22.40      3.20 o 
  -1  25   3       10.04       13.66      2.67 o 
   0  25   3       21.99       30.29      3.41 o 
   1  25   3       13.10       13.22      2.77 o 
  -1  26   3       13.62       17.71      2.11 o 
   0  26   3        1.15        1.07      2.35 o 
  -4   0   4       55.62       36.69      2.77 o 
  -2   0   4      207.21      212.01      4.69 o 
   0   0   4     1569.55     1674.97     27.60 o 
   2   0   4     1527.04     1960.71     51.19 o 
   4   0   4      202.63      234.20      7.89 o 
   6   0   4       17.69       12.37      2.99 o 
  -5   1   4       24.36       25.93      1.56 o 
  -4   1   4       61.54       41.02      1.64 o 
  -3   1   4        7.62        6.72      0.77 o 
  -2   1   4     2835.33     2393.75     28.63 o 
  -1   1   4    15036.65    16206.53    467.30 o 
   0   1   4     3890.71     4326.37     71.17 o 
   1   1   4      237.85      126.92      2.12 o 
   2   1   4        8.96        8.60      0.45 o 
   3   1   4      295.77      224.62      9.70 o 
   4   1   4      101.63      101.07      4.27 o 
   5   1   4        0.04       -0.53      1.21 o 
   6   1   4       11.33       11.52      2.11 o 
  -5   2   4        0.25        2.82      1.05 o 
  -4   2   4      202.45      204.23      4.02 o 
  -3   2   4      378.31      425.07      6.73 o 
  -2   2   4      475.36      454.74      9.10 o 
  -1   2   4     1035.78     1151.61     12.24 o 
   0   2   4        9.67        7.56      0.49 o 
   1   2   4     1012.34     1382.54     18.72 o 
   2   2   4      128.00       86.91      1.94 o 
   3   2   4        5.62        5.80      1.02 o 
   4   2   4        0.47       -0.52      3.31 o 
   5   2   4       82.74       86.33      3.52 o 
   6   2   4       10.56        9.81      2.99 o 
  -5   3   4      129.74      123.15      6.40 o 
  -4   3   4       53.06       33.42      1.74 o 
  -3   3   4      599.48      609.02      9.87 o 
  -1   3   4      454.21      638.32      6.94 o 
   0   3   4     1502.88     1337.11     20.24 o 
   1   3   4      207.24      158.55      2.58 o 
   2   3   4     3852.30     4048.64     54.14 o 
   3   3   4       14.61       25.84      1.18 o 
   4   3   4       17.43       18.95      1.73 o 
   5   3   4       30.42       30.57      2.18 o 
   6   3   4        0.32       -2.35      2.35 o 
  -5   4   4        4.38        6.73      1.43 o 
  -4   4   4      310.87      275.36      5.73 o 
  -3   4   4        5.36       -0.44      0.57 o 
  -2   4   4       66.49      113.07      3.08 o 
   0   4   4     2759.38     2712.59     31.41 o 
   1   4   4      371.87      576.09      8.17 o 
   2   4   4        0.44        1.10      0.96 o 
   3   4   4     1051.59     1026.22     16.88 o 
   4   4   4      103.29      111.27      3.52 o 
   5   4   4       53.58       45.35      4.37 o 
   6   4   4       10.78        8.96      2.99 o 
  -5   5   4        4.95        5.76      2.77 o 
  -4   5   4       27.93       19.10      1.31 o 
  -3   5   4      124.08      155.45      3.16 o 
  -2   5   4      710.77      846.93     10.53 o 
  -1   5   4       20.18       43.06      1.01 o 
   0   5   4       31.19       24.04      0.57 o 
   1   5   4      869.19     1192.44     16.30 o 
   2   5   4      224.93      279.68      4.47 o 
   3   5   4       51.36       39.94      1.40 o 
   4   5   4      528.92      508.41     10.16 o 
   5   5   4        0.57       -1.39      1.39 o 
   6   5   4       27.31       28.37      4.05 o 
  -6   6   4        1.93        2.13      2.35 o 
  -5   6   4        9.10       10.21      1.58 o 
  -4   6   4       31.34       23.00      1.73 o 
  -3   6   4      545.46      521.31      8.17 o 
  -2   6   4      121.74      131.52      2.26 o 
  -1   6   4     3002.01     3031.00     41.27 o 
   0   6   4       45.49       46.82      1.27 o 
   1   6   4      136.40       92.81      2.52 o 
   2   6   4      434.95      307.34      5.88 o 
   3   6   4        4.58        4.25      0.77 o 
   4   6   4       63.89       53.87      2.46 o 
   5   6   4        1.19        0.64      1.92 o 
  -6   7   4       10.81        9.38      2.56 o 
  -5   7   4      328.15      339.99      7.84 o 
  -4   7   4        0.19       -0.74      0.74 o 
  -3   7   4      670.01      576.54      8.95 o 
  -2   7   4      120.53       73.15      1.62 o 
  -1   7   4      159.54      114.19      1.94 o 
   0   7   4      665.35      817.91      8.83 o 
   1   7   4     3576.56     4235.63     49.46 o 
   2   7   4      279.34      295.55      5.65 o 
   3   7   4        4.32        3.43      0.86 o 
   4   7   4       80.43       82.56      2.97 o 
   5   7   4       26.14       32.21      3.84 o 
  -6   8   4       31.02       38.39      4.05 o 
  -5   8   4        3.93        5.55      1.51 o 
  -4   8   4       68.44       56.52      3.63 o 
  -3   8   4      169.11      125.52      2.87 o 
  -2   8   4      172.23      173.13      2.82 o 
  -1   8   4     3789.02     3648.52     42.80 o 
   0   8   4     1287.82     1454.56     20.07 o 
   1   8   4      802.48      926.65     11.24 o 
   2   8   4      284.97      248.55      4.16 o 
   3   8   4        7.24       10.06      1.17 o 
   4   8   4       67.34       71.08      2.71 o 
   5   8   4        1.58        2.03      1.66 o 
  -6   9   4       10.79        4.56      1.84 o 
  -5   9   4       17.80       16.83      2.03 o 
  -4   9   4       37.37       41.81      3.20 o 
  -3   9   4       49.26       44.74      1.64 o 
  -2   9   4      855.47      962.32     12.08 o 
  -1   9   4      254.74      311.54      4.32 o 
   0   9   4      862.97      781.22     12.20 o 
   1   9   4       18.25       12.64      0.79 o 
   2   9   4      207.03      204.33      3.67 o 
   3   9   4        3.91        2.09      0.80 o 
   4   9   4       65.42       67.89      3.17 o 
   5   9   4       20.06       17.29      2.26 o 
  -6  10   4        5.27        1.28      1.66 o 
  -5  10   4        0.13       -1.28      1.28 o 
  -4  10   4       58.29       47.35      3.41 o 
  -3  10   4       43.42       30.22      1.48 o 
  -2  10   4       63.24       62.98      1.57 o 
  -1  10   4      305.33      293.96      4.16 o 
   0  10   4      515.83      552.25      9.90 o 
   1  10   4      126.77       93.06      1.64 o 
   2  10   4       81.37       58.00      1.62 o 
   3  10   4      267.12      288.98      8.70 o 
   4  10   4       46.66       33.60      2.41 o 
   5  10   4       46.83       42.81      3.84 o 
  -5  11   4        9.28       13.31      1.81 o 
  -4  11   4       14.73       11.61      1.58 o 
  -3  11   4      109.25       98.08      2.54 o 
  -2  11   4      103.40       88.10      1.94 o 
  -1  11   4      828.53      744.21      9.44 o 
   0  11   4      322.89      325.24      5.13 o 
   1  11   4      632.93      622.08      7.86 o 
   2  11   4      152.75      148.08      2.89 o 
   3  11   4      218.41      197.05      3.77 o 
   4  11   4       32.56       39.99      2.31 o 
   5  11   4       38.61       37.49      2.79 o 
  -5  12   4        0.80        0.64      1.51 o 
  -4  12   4       67.77       65.27      2.87 o 
  -3  12   4        6.32        5.12      0.94 o 
  -2  12   4       39.25       46.80      1.46 o 
  -1  12   4        8.39        9.42      0.73 o 
   0  12   4        6.56       11.65      0.69 o 
   1  12   4      799.28      827.29     10.28 o 
   2  12   4       41.01       28.89      1.28 o 
   3  12   4       40.46       37.29      2.03 o 
   4  12   4      274.66      254.83      6.29 o 
   5  12   4       25.83       31.15      2.87 o 
  -5  13   4        6.07        9.21      1.88 o 
  -4  13   4       17.98       15.83      1.88 o 
  -3  13   4       10.26        9.92      1.43 o 
  -2  13   4      534.80      558.95      8.74 o 
  -1  13   4      268.47      305.31      4.45 o 
   0  13   4       65.92       49.40      1.30 o 
   1  13   4      298.54      314.12      4.76 o 
   2  13   4        2.98        4.06      0.84 o 
   3  13   4       46.24       49.32      2.31 o 
   4  13   4        0.04        0.31      1.33 o 
   5  13   4        6.34        4.43      1.88 o 
  -5  14   4        2.61        1.92      1.66 o 
  -4  14   4      205.49      230.54      5.96 o 
  -3  14   4      104.30      118.56      2.99 o 
  -2  14   4        7.32       12.27      1.11 o 
  -1  14   4      658.14      641.71      8.42 o 
   0  14   4      337.12      352.72      8.65 o 
   1  14   4        7.42        8.77      1.42 o 
   2  14   4        7.70        7.97      0.97 o 
   3  14   4      103.35      105.96      3.43 o 
   4  14   4        6.82        6.76      1.43 o 
   5  14   4        0.00       -0.24      3.31 o 
  -5  15   4       14.27       10.66      2.77 o 
  -4  15   4        2.97        0.58      1.43 o 
  -3  15   4       90.18       93.42      3.47 o 
  -2  15   4       16.32       17.30      1.23 o 
  -1  15   4        5.61        4.99      0.77 o 
   0  15   4      125.60      119.82      2.26 o 
   1  15   4       21.93       21.71      1.06 o 
   2  15   4       26.12       22.43      1.66 o 
   3  15   4       61.26       59.16      2.70 o 
   4  15   4       34.11       28.51      2.31 o 
  -5  16   4        0.76        0.11      1.66 o 
  -4  16   4       19.52       18.00      2.03 o 
  -3  16   4       93.61       93.55      2.75 o 
  -2  16   4      109.64      101.83      2.62 o 
  -1  16   4      214.33      225.56      3.70 o 
   0  16   4      184.98      172.78      3.52 o 
   1  16   4       10.34        9.97      0.99 o 
   2  16   4       27.89       23.17      1.69 o 
   3  16   4       11.20       10.97      1.60 o 
   4  16   4        0.03        1.10      1.49 o 
  -4  17   4        0.14       -0.38      1.43 o 
  -3  17   4        7.95        6.78      1.23 o 
  -2  17   4      191.42      174.43      3.73 o 
  -1  17   4       32.50       37.22      1.69 o 
   0  17   4      130.43      123.01      3.47 o 
   1  17   4      176.06      179.23      3.61 o 
   2  17   4      204.85      221.25      8.11 o 
   3  17   4        0.21       -1.28      1.28 o 
   4  17   4       11.53       12.66      1.94 o 
  -4  18   4        1.10        2.34      1.58 o 
  -3  18   4        0.00       -0.38      1.32 o 
  -2  18   4        9.04        9.14      1.19 o 
  -1  18   4       16.60       24.08      1.30 o 
   0  18   4      115.03      120.00      2.83 o 
   1  18   4       27.79       26.14      1.79 o 
   2  18   4        2.65        1.81      1.18 o 
   3  18   4        1.49       -1.17      1.81 o 
   4  18   4        0.10       -0.29      1.58 o 
  -4  19   4        0.08       -1.58      1.58 o 
  -3  19   4        3.33        0.85      1.36 o 
  -2  19   4       27.53       24.40      1.63 o 
  -1  19   4        7.33        6.09      0.94 o 
   0  19   4       26.69       24.63      1.42 o 
   1  19   4       14.17       11.88      1.51 o 
   2  19   4      104.67       99.61      3.32 o 
   3  19   4        0.59       -1.28      1.28 o 
   4  19   4       61.64       62.56      3.22 o 
  -4  20   4        1.24       -2.44      3.41 o 
  -3  20   4        2.87        1.81      1.51 o 
  -2  20   4        4.10        3.46      1.15 o 
  -1  20   4       11.62       14.01      1.29 o 
   0  20   4        5.65        7.90      1.36 o 
   1  20   4        7.83        4.04      2.35 o 
   2  20   4        0.19        0.92      1.28 o 
   3  20   4       16.86       26.31      2.18 o 
  -3  21   4       42.64       43.78      2.71 o 
  -2  21   4       24.34       23.79      1.68 o 
  -1  21   4        2.20        2.57      1.05 o 
   0  21   4       54.92       55.46      2.45 o 
   1  21   4        7.34       11.23      2.24 o 
   2  21   4        9.34        2.99      1.51 o 
   3  21   4        5.20        9.59      5.01 o 
  -3  22   4       15.21       20.13      2.26 o 
  -2  22   4        3.34        2.20      1.23 o 
  -1  22   4        0.16        0.11      1.09 o 
   0  22   4        1.20        0.32      1.21 o 
   1  22   4       11.21       13.12      1.66 o 
   2  22   4       28.13       27.22      2.11 o 
   3  22   4        3.60        0.99      1.58 o 
  -2  23   4       16.25       21.89      1.80 o 
  -1  23   4       48.18       48.74      4.05 o 
   0  23   4       45.86       40.53      3.41 o 
   1  23   4        0.12       -1.71      1.71 o 
   2  23   4       11.42       13.70      2.99 o 
  -2  24   4        0.70       -0.03      1.30 o 
  -1  24   4        7.44        8.67      1.66 o 
   0  24   4        0.00       -1.07      1.92 o 
   1  24   4        0.27        4.27      2.13 o 
   2  24   4        8.30        5.97      2.56 o 
  -2  25   4        0.45        0.53      1.66 o 
  -1  25   4       18.24       22.18      2.45 o 
   0  25   4        0.40        0.21      1.92 o 
   1  25   4        4.59        7.47      2.56 o 
  -5   0   5      346.76      365.59     11.30 o 
  -3   0   5     1003.98      823.40     14.86 o 
  -1   0   5     2218.39     1892.98     45.86 o 
   1   0   5     7895.42     8939.22    145.31 o 
   3   0   5       16.14        5.97      1.49 o 
   5   0   5       30.35       32.85      3.20 o 
  -5   1   5       20.26       24.77      1.96 o 
  -4   1   5      364.17      372.21      6.36 o 
  -3   1   5      628.25      563.98      7.49 o 
  -2   1   5     1966.60     2056.83     21.93 o 
  -1   1   5     6303.06     6167.94     64.03 o 
   0   1   5     1280.59     1580.11     18.45 o 
   1   1   5      898.41     1068.80     12.64 o 
   2   1   5      843.06      751.56      9.14 o 
   3   1   5      401.89      427.28      8.37 o 
   4   1   5       30.96       24.69      1.88 o 
   5   1   5       26.84       26.12      4.59 o 
   6   1   5        7.88        6.60      2.88 o 
  -5   2   5        4.97        2.79      1.28 o 
  -4   2   5       18.87        7.53      0.97 o 
  -3   2   5        4.39        8.42      0.83 o 
  -1   2   5     1087.90      998.04     10.70 o 
   0   2   5     3145.22     2932.40     39.28 o 
   2   2   5       70.15       99.64      1.98 o 
   3   2   5      405.81      360.32      7.31 o 
   4   2   5       90.04       99.44      3.31 o 
   5   2   5        1.54       -1.21      1.43 o 
   6   2   5       46.85       55.67      4.48 o 
  -5   3   5        2.46        2.77      1.81 o 
  -4   3   5       67.71       55.27      1.88 o 
  -3   3   5      129.97      162.98      3.20 o 
  -2   3   5        2.02        9.90      0.49 o 
  -1   3   5     1183.12     1097.84     11.75 o 
   0   3   5     1311.62     1397.75     18.96 o 
   2   3   5      176.32      185.51      3.18 o 
   3   3   5      186.55      176.63      4.48 o 
   4   3   5       18.83       20.78      1.79 o 
   5   3   5       44.98       37.63      2.40 o 
   6   3   5        0.75       -0.64      2.56 o 
  -5   4   5       36.92       37.21      2.54 o 
  -4   4   5        3.26        1.32      1.20 o 
  -3   4   5      599.25      515.15      8.09 o 
  -2   4   5        6.72        7.65      0.58 o 
  -1   4   5       45.36       59.85      0.98 o 
   0   4   5      548.31      514.60      6.32 o 
   1   4   5     1324.05     1549.23     21.02 o 
   2   4   5      247.65      237.06      3.93 o 
   3   4   5      160.64      194.15     11.52 o 
   4   4   5       21.13       26.25      1.94 o 
   5   4   5        0.17       -1.36      1.36 o 
  -5   5   5       43.47       35.74      3.41 o 
  -4   5   5       91.28       97.96      3.86 o 
  -3   5   5        5.90        9.38      0.88 o 
  -2   5   5      122.96      129.12      2.23 o 
  -1   5   5        9.07       15.08      0.69 o 
   0   5   5     2095.90     2421.52     25.36 o 
   1   5   5       94.81       79.64      1.69 o 
   3   5   5       75.56       79.79      2.61 o 
   4   5   5      114.28      103.13      3.37 o 
   5   5   5        7.15        3.53      1.54 o 
  -6   6   5       38.67       42.02      3.84 o 
  -5   6   5        0.01        0.58      1.28 o 
  -4   6   5      252.53      248.95      7.00 o 
  -3   6   5      132.84      141.32      2.99 o 
  -2   6   5     2108.96     2020.29     24.20 o 
  -1   6   5      272.06      163.65      2.41 o 
   0   6   5     2431.46     2348.16     24.64 o 
   1   6   5      124.76      200.13      3.08 o 
   2   6   5       21.12       33.68      1.15 o 
   3   6   5       10.98        5.35      1.06 o 
   4   6   5       25.47       30.07      2.10 o 
   5   6   5        4.43        5.24      1.54 o 
  -6   7   5       49.15       57.38      4.48 o 
  -5   7   5       36.91       37.31      4.37 o 
  -4   7   5       36.63       34.49      1.68 o 
  -3   7   5       47.49       43.22      3.80 o 
  -2   7   5       76.70       61.83      1.49 o 
  -1   7   5       61.88       40.53      1.42 o 
   0   7   5      187.37      109.29      1.95 o 
   1   7   5      163.18      206.53      2.89 o 
   2   7   5      622.71      744.05     10.71 o 
   3   7   5       29.83       31.21      1.67 o 
   4   7   5        1.84        1.57      1.39 o 
   5   7   5        0.19       -1.71      2.13 o 
  -6   8   5        7.68        1.92      2.35 o 
  -5   8   5        1.54        1.49      1.36 o 
  -4   8   5       72.02       72.22      2.29 o 
  -3   8   5        0.28        0.20      0.69 o 
  -2   8   5     1108.61      943.62     11.81 o 
  -1   8   5      631.89      642.55      8.13 o 
   0   8   5      326.30      330.26      5.98 o 
   1   8   5      189.65      172.98      2.55 o 
   2   8   5       41.03       40.94      1.51 o 
   3   8   5      310.00      299.66      5.11 o 
   4   8   5        2.18        3.05      1.18 o 
   5   8   5       24.06       24.85      3.09 o 
  -6   9   5        7.90        5.33      1.81 o 
  -5   9   5        0.01       -0.64      1.92 o 
  -4   9   5       29.61       27.40      1.64 o 
  -3   9   5       47.47       58.13      1.93 o 
  -2   9   5      128.46      133.02      2.42 o 
  -1   9   5     1309.61     1424.44     17.25 o 
   0   9   5       62.57       69.83      1.21 o 
   2   9   5      222.59      204.35      3.23 o 
   3   9   5        0.41        0.80      0.63 o 
   4   9   5        5.71        3.57      1.06 o 
   5   9   5        5.21        5.97      1.96 o 
  -6  10   5        1.41        4.04      1.73 o 
  -5  10   5       45.68       53.00      2.79 o 
  -4  10   5        8.81        7.47      1.15 o 
  -3  10   5       36.85       41.14      2.16 o 
  -2  10   5       71.33       53.19      1.49 o 
  -1  10   5      146.39      166.72      2.72 o 
   0  10   5       44.15       28.91      0.82 o 
   1  10   5      438.81      432.30      6.40 o 
   2  10   5      123.43      143.33      4.43 o 
   3  10   5       17.20       17.70      1.09 o 
   4  10   5       37.72       33.25      2.49 o 
   5  10   5        3.89        0.69      1.88 o 
  -5  11   5       12.98       13.53      1.88 o 
  -4  11   5        2.46        3.66      1.06 o 
  -3  11   5       97.69      114.54      2.79 o 
  -2  11   5      279.61      264.61      4.08 o 
  -1  11   5        3.84       10.90      0.79 o 
   0  11   5       72.25       61.92      2.84 o 
   1  11   5      110.58      103.45      3.08 o 
   2  11   5      274.06      304.39      5.10 o 
   3  11   5       67.78       54.37      1.61 o 
   4  11   5        8.33       11.92      1.96 o 
   5  11   5        5.21        1.49      1.81 o 
  -5  12   5        2.21        0.43      1.51 o 
  -4  12   5      199.11      195.73      4.39 o 
  -3  12   5       28.30       31.83      1.67 o 
  -2  12   5      157.90      161.70      2.90 o 
  -1  12   5        4.94        2.28      0.66 o 
   0  12   5       86.25      111.23      2.33 o 
   1  12   5      332.24      311.86      7.23 o 
   2  12   5      189.68      175.19      3.43 o 
   3  12   5        7.31        3.54      1.02 o 
   4  12   5      204.69      212.41      6.11 o 
   5  12   5        2.83       -1.49      1.81 o 
  -5  13   5        0.29       -0.29      1.43 o 
  -4  13   5        2.59        0.71      1.11 o 
  -3  13   5       10.71       11.67      1.42 o 
  -2  13   5       20.60       20.90      1.09 o 
  -1  13   5      613.23      579.93      8.77 o 
   0  13   5      122.11      144.93      2.83 o 
   1  13   5        9.41       12.25      0.99 o 
   2  13   5      129.23      148.87      3.06 o 
   3  13   5        1.65        0.68      1.06 o 
   4  13   5        0.73        0.64      1.51 o 
   5  13   5       21.43       20.25      3.09 o 
  -5  14   5       14.51       19.99      2.26 o 
  -4  14   5       14.39       15.76      1.88 o 
  -3  14   5      655.79      650.63     10.38 o 
  -2  14   5       60.28       50.77      1.62 o 
  -1  14   5      102.45      104.61      2.18 o 
   0  14   5       82.30       72.68      1.93 o 
   1  14   5      636.60      637.42     13.35 o 
   2  14   5       92.56       79.67      2.16 o 
   3  14   5       14.25       13.12      1.58 o 
   4  14   5       14.01       13.55      2.11 o 
  -5  15   5       22.33       13.72      2.35 o 
  -4  15   5       40.62       37.54      2.41 o 
  -3  15   5      294.58      310.59      5.79 o 
  -2  15   5       18.55       13.17      1.07 o 
  -1  15   5      359.42      338.36      5.04 o 
   0  15   5      399.88      365.80     10.45 o 
   1  15   5      290.68      277.99      4.88 o 
   2  15   5       25.48       28.12      1.43 o 
   3  15   5       10.18       12.61      2.35 o 
   4  15   5       13.25       13.78      1.98 o 
  -5  16   5        0.69       -1.43      1.43 o 
  -4  16   5       59.49       61.88      3.09 o 
  -3  16   5       83.46       86.24      2.63 o 
  -2  16   5      196.17      188.67      3.43 o 
  -1  16   5        0.02       -0.03      0.70 o 
   0  16   5      894.68      909.30     13.53 o 
   1  16   5       33.31       27.66      1.48 o 
   2  16   5        6.91        6.64      1.92 o 
   3  16   5       23.69       18.58      1.88 o 
   4  16   5        4.06        5.00      1.44 o 
  -4  17   5       26.16       27.35      2.33 o 
  -3  17   5        8.33       10.24      1.39 o 
  -2  17   5        0.26       -0.04      0.90 o 
  -1  17   5       26.49       20.00      1.17 o 
   0  17   5        1.58        2.78      0.90 o 
   1  17   5       44.29       41.49      1.68 o 
   2  17   5       17.66       26.37      1.88 o 
   3  17   5       28.82       36.39      4.59 o 
   4  17   5       32.10       35.58      2.19 o 
  -4  18   5       16.64        8.82      2.67 o 
  -3  18   5       14.56       17.72      1.52 o 
  -2  18   5       19.51       19.22      1.48 o 
  -1  18   5       10.15       10.43      1.03 o 
   0  18   5      269.16      260.59      5.14 o 
   1  18   5       11.28       14.07      1.27 o 
   2  18   5       26.10       29.93      2.03 o 
   3  18   5        1.47        2.78      1.43 o 
   4  18   5        0.59        0.97      1.50 o 
  -4  19   5        4.19        0.12      2.56 o 
  -3  19   5        5.66        2.77      1.23 o 
  -2  19   5       78.26       77.49      2.46 o 
  -1  19   5      107.83       89.59      2.24 o 
   0  19   5        8.02        5.09      1.02 o 
   1  19   5       30.73       27.16      1.92 o 
   2  19   5       22.91       17.70      1.79 o 
   3  19   5        4.29       11.79      1.79 o 
   4  19   5        5.78        6.65      1.62 o 
  -4  20   5        0.25        0.00      2.35 o 
  -3  20   5       11.75        8.41      1.52 o 
  -2  20   5       23.43       21.32      1.60 o 
  -1  20   5       66.32       64.81      1.97 o 
   0  20   5        9.45       10.51      1.25 o 
   1  20   5        0.02        0.43      1.21 o 
   2  20   5        4.19        3.95      1.36 o 
   3  20   5        0.99        1.91      1.58 o 
  -3  21   5       32.72       33.35      4.69 o 
  -2  21   5       12.99       13.35      1.48 o 
  -1  21   5      101.88       96.43      2.86 o 
   0  21   5        0.33       -0.85      1.28 o 
   1  21   5       28.99       27.94      2.77 o 
   2  21   5       58.93       63.47      2.87 o 
   3  21   5       28.37       32.57      2.41 o 
  -3  22   5       13.31        9.07      2.03 o 
  -2  22   5       36.53       45.52      2.44 o 
  -1  22   5       21.87       17.27      1.50 o 
   0  22   5        1.68        0.21      1.92 o 
   1  22   5       54.79       62.92      4.05 o 
   2  22   5        2.08        4.07      1.81 o 
   3  22   5       25.37       22.82      2.33 o 
  -2  23   5        0.65        0.30      1.43 o 
  -1  23   5       48.36       52.95      2.70 o 
   0  23   5        1.08        2.35      2.13 o 
   1  23   5        0.98        1.07      1.92 o 
   2  23   5       22.02       22.94      3.31 o 
  -2  24   5        6.52        9.49      2.54 o 
  -1  24   5        0.06        0.57      1.43 o 
   0  24   5       30.74       32.42      3.41 o 
   1  24   5        4.45        6.40      2.35 o 
  -1  25   5        0.02       -0.11      1.51 o 
   0  25   5       15.28       14.50      2.99 o 
  -4   0   6        1.12        1.49      1.49 o 
  -2   0   6      372.43      396.55      5.98 o 
   0   0   6     1621.97     1414.86     23.53 o 
   2   0   6     1480.49     1673.93     39.89 o 
   4   0   6        9.59       11.52      2.13 o 
  -5   1   6        2.46        1.07      1.21 o 
  -4   1   6       37.55       38.95      2.24 o 
  -3   1   6        0.64        1.86      0.50 o 
  -2   1   6      182.52      151.82      2.07 o 
  -1   1   6     5282.27     5409.56     77.37 o 
   0   1   6     1877.38     2188.02     25.49 o 
   1   1   6      170.46      219.72      2.98 o 
   2   1   6        6.70       20.00      0.90 o 
   3   1   6       30.20       39.75      1.94 o 
   4   1   6       23.98       22.47      1.88 o 
   5   1   6        2.92        2.03      1.51 o 
  -5   2   6       70.02       61.89      2.87 o 
  -4   2   6       36.10       35.18      1.59 o 
  -3   2   6       11.59       27.76      2.92 o 
  -2   2   6     3883.83     4188.42     40.17 o 
  -1   2   6      231.64      331.55      4.31 o 
   0   2   6     3483.55     3987.53     53.28 o 
   1   2   6     1108.05      917.23     10.96 o 
   2   2   6     1109.09     1009.26     14.07 o 
   3   2   6      179.94      182.34      5.97 o 
   4   2   6       52.54       51.22      2.49 o 
   5   2   6        4.64       -0.21      1.36 o 
  -5   3   6       73.41       75.25      3.09 o 
  -4   3   6        0.13       -0.38      0.81 o 
  -3   3   6      569.28      566.14      8.74 o 
  -2   3   6      215.76      345.22      3.78 o 
  -1   3   6       81.87       63.10      1.07 o 
   0   3   6       97.76       71.44      1.56 o 
   1   3   6     1428.01     1577.19     18.56 o 
   2   3   6        6.93        3.39      0.59 o 
   3   3   6      388.32      399.83      8.06 o 
   4   3   6        8.64        7.28      1.36 o 
   5   3   6        1.90        0.89      1.43 o 
  -6   4   6       23.78       30.93      3.63 o 
  -5   4   6        1.13        2.92      1.43 o 
  -4   4   6      109.23      104.56      3.03 o 
  -3   4   6       75.50       66.02      1.91 o 
  -2   4   6      267.87      253.96      3.22 o 
  -1   4   6      644.89      545.93      6.96 o 
   0   4   6     1008.13     1221.41     14.48 o 
   1   4   6       99.49       56.38      2.25 o 
   2   4   6      131.42      155.23      2.81 o 
   3   4   6        4.79        4.10      1.12 o 
   4   4   6        6.12        8.43      1.43 o 
   5   4   6       67.59       63.73      3.01 o 
  -6   5   6       11.34        6.83      2.56 o 
  -5   5   6       18.57       12.59      1.73 o 
  -4   5   6       24.42       29.16      2.75 o 
  -3   5   6      211.34      183.14      3.59 o 
  -2   5   6      143.20      209.35      3.26 o 
  -1   5   6      298.57      400.62      4.63 o 
   0   5   6     1720.39     1771.68     20.77 o 
   1   5   6     1459.57     1607.12     18.90 o 
   2   5   6       30.50       33.10      1.45 o 
   3   5   6      269.64      247.81      5.49 o 
   4   5   6      232.62      224.04      5.56 o 
   5   5   6        7.26        5.62      1.81 o 
  -6   6   6        0.23       -0.43      2.13 o 
  -5   6   6       25.76       30.14      1.85 o 
  -4   6   6      878.46      883.97     20.73 o 
  -3   6   6      159.82      170.69      3.43 o 
  -2   6   6      509.96      559.02      7.33 o 
  -1   6   6     1831.27     1866.50     19.79 o 
   0   6   6      134.51       75.04      1.21 o 
   1   6   6      430.76      442.61      6.19 o 
   2   6   6       35.03       19.16      1.06 o 
   3   6   6        2.13        1.48      0.97 o 
   4   6   6        6.65        6.46      1.38 o 
   5   6   6       29.38       40.94      2.61 o 
  -6   7   6        1.13        2.13      2.56 o 
  -5   7   6      162.48      200.63      5.65 o 
  -4   7   6       45.73       50.60      3.63 o 
  -3   7   6       14.10       10.97      1.06 o 
  -2   7   6      106.54      103.65      2.05 o 
  -1   7   6     2516.28     2470.38     26.05 o 
   0   7   6       94.07      125.74      1.79 o 
   1   7   6     1725.20     1630.40     19.22 o 
   2   7   6       72.63      104.47      2.24 o 
   3   7   6      451.16      461.55      9.10 o 
   4   7   6        0.44        1.11      1.18 o 
   5   7   6       18.57       20.90      3.20 o 
  -6   8   6        0.28       -0.21      2.35 o 
  -5   8   6        0.12        0.31      3.73 o 
  -4   8   6      158.82      159.06      4.61 o 
  -3   8   6      272.25      267.57      5.88 o 
  -2   8   6       69.55       71.32      1.88 o 
  -1   8   6      265.49      211.96      3.73 o 
   0   8   6      195.79      195.96      2.53 o 
   2   8   6     1181.18     1150.65     16.21 o 
   3   8   6      176.55      176.49      3.51 o 
   4   8   6       19.01       24.19      2.00 o 
   5   8   6       16.59       11.09      2.77 o 
  -6   9   6       19.53       16.42      3.20 o 
  -5   9   6       60.61       71.61      3.31 o 
  -4   9   6        3.11        4.76      1.06 o 
  -3   9   6      819.17      864.82     15.00 o 
  -2   9   6      227.28      282.45      4.23 o 
  -1   9   6       63.06       53.39      1.36 o 
   0   9   6      992.29      907.64      9.92 o 
   1   9   6      239.46      244.16      3.43 o 
   2   9   6       37.75       32.48      1.18 o 
   3   9   6       30.94       32.52      1.52 o 
   4   9   6      120.81      129.93      3.39 o 
   5   9   6        0.63       -1.66      1.66 o 
  -5  10   6        0.12        1.31      1.49 o 
  -4  10   6        9.24        8.76      1.22 o 
  -3  10   6       24.52       25.25      1.48 o 
  -2  10   6      427.12      440.41      6.13 o 
  -1  10   6      168.28      134.99      2.59 o 
   0  10   6      229.39      282.03      4.23 o 
   1  10   6       15.56       17.84      1.93 o 
   2  10   6      130.15      134.49      2.48 o 
   3  10   6      108.64      101.85      2.26 o 
   4  10   6        0.54        3.74      1.19 o 
   5  10   6       72.23       74.21      3.84 o 
  -5  11   6      176.17      184.18      5.27 o 
  -4  11   6        6.13        4.28      1.15 o 
  -3  11   6      368.62      362.58      6.32 o 
  -2  11   6        7.74        5.67      0.77 o 
  -1  11   6      917.41      938.38     11.76 o 
   0  11   6       41.51       44.24      1.04 o 
   1  11   6       83.84       79.55      2.33 o 
   2  11   6       70.69       86.72      1.92 o 
   3  11   6        0.28       -0.21      0.74 o 
   4  11   6       20.91       21.29      2.33 o 
   5  11   6        0.47       -0.53      1.96 o 
  -5  12   6        3.71        3.41      1.71 o 
  -4  12   6       37.53       39.94      2.01 o 
  -3  12   6       21.19       20.17      2.08 o 
  -2  12   6      125.38      128.60      2.53 o 
  -1  12   6       59.81       71.19      1.76 o 
   0  12   6       24.45       34.68      0.96 o 
   1  12   6      263.87      288.74      5.88 o 
   2  12   6      416.19      378.56      5.45 o 
   3  12   6       74.54       71.10      1.94 o 
   4  12   6       12.14       18.93      2.18 o 
   5  12   6        0.04       -1.73      1.73 o 
  -5  13   6        1.32        0.15      1.43 o 
  -4  13   6        2.60        1.07      1.11 o 
  -3  13   6      182.94      180.28      3.85 o 
  -2  13   6      229.08      220.57      4.99 o 
  -1  13   6      559.39      539.59      7.30 o 
   0  13   6      351.08      317.21      4.50 o 
   1  13   6       26.20       23.26      1.27 o 
   2  13   6       75.47       82.42      1.98 o 
   3  13   6        6.47        5.67      1.08 o 
   4  13   6        5.53       10.53      2.11 o 
  -5  14   6       19.44       19.60      3.09 o 
  -4  14   6       57.17       45.82      2.17 o 
  -3  14   6       60.21       61.81      2.17 o 
  -2  14   6       54.50       57.53      1.78 o 
  -1  14   6        0.99        0.70      0.63 o 
   0  14   6      123.75      128.06      2.33 o 
   1  14   6      324.79      304.91      5.96 o 
   2  14   6      133.65      121.26      2.45 o 
   3  14   6       21.13       19.96      2.04 o 
   4  14   6        4.37        2.45      1.66 o 
  -5  15   6        0.91        0.23      1.73 o 
  -4  15   6        4.09        5.40      1.30 o 
  -3  15   6       85.04       84.95      2.90 o 
  -2  15   6       90.22       90.65      2.18 o 
  -1  15   6        0.50       -0.45      0.70 o 
   0  15   6        0.53        1.51      0.77 o 
   1  15   6      668.62      647.49     11.99 o 
   2  15   6        0.19        0.57      0.86 o 
   3  15   6      265.50      272.69      5.40 o 
   4  15   6        0.02        1.92      1.81 o 
  -5  16   6        3.44        5.55      2.56 o 
  -4  16   6        6.95        6.65      1.73 o 
  -3  16   6        5.08        5.93      1.19 o 
  -2  16   6       22.94       17.08      1.51 o 
  -1  16   6       23.15       24.13      1.22 o 
   0  16   6      164.16      146.57      6.40 o 
   2  16   6       25.14       23.86      2.22 o 
   3  16   6        0.33        1.18      1.16 o 
   4  16   6        1.19       -0.53      1.79 o 
  -4  17   6        0.00       -1.72      2.45 o 
  -3  17   6        5.67        6.13      1.27 o 
  -2  17   6       10.20       13.24      1.11 o 
  -1  17   6      176.87      170.93      3.20 o 
   0  17   6       40.62       30.94      1.96 o 
   1  17   6       10.52       15.43      1.58 o 
   2  17   6        8.09        6.45      1.71 o 
   3  17   6        2.31        0.17      1.16 o 
   4  17   6        3.70        3.23      1.88 o 
  -4  18   6      120.23      133.73      6.08 o 
  -3  18   6        0.95        0.18      1.13 o 
  -2  18   6       93.73       90.68      2.71 o 
  -1  18   6        0.47        0.82      0.82 o 
   0  18   6      114.80      103.26      6.19 o 
   1  18   6        9.78       10.93      1.49 o 
   2  18   6       13.86       11.63      1.51 o 
   3  18   6        7.89        6.57      1.43 o 
   4  18   6        0.94        2.01      1.59 o 
  -4  19   6        5.27        2.14      1.88 o 
  -3  19   6        3.54        4.26      2.31 o 
  -2  19   6        1.03       -0.97      0.97 o 
  -1  19   6       63.81       60.07      2.21 o 
   0  19   6        0.09       -0.64      1.49 o 
   1  19   6        0.09       -0.19      1.28 o 
   2  19   6       11.21       10.31      1.66 o 
   3  19   6        7.52        7.95      1.47 o 
  -3  20   6       39.19       39.86      2.13 o 
  -2  20   6       48.86       53.44      2.26 o 
  -1  20   6       18.95       19.27      1.59 o 
   0  20   6      111.98      106.48      5.76 o 
   1  20   6        5.70        5.12      1.92 o 
   2  20   6       20.92       18.89      1.96 o 
   3  20   6        1.58        0.79      1.32 o 
  -3  21   6       55.37       56.67      2.54 o 
  -2  21   6        0.33        1.17      1.22 o 
  -1  21   6       25.47       25.85      1.72 o 
   0  21   6       14.71       12.26      1.81 o 
   1  21   6       35.80       33.06      3.20 o 
   2  21   6       37.49       37.33      3.41 o 
   3  21   6        3.19        2.41      1.79 o 
  -3  22   6        2.36        2.87      2.18 o 
  -2  22   6       19.15       18.58      1.72 o 
  -1  22   6        6.74       10.23      1.42 o 
   0  22   6       97.66       88.81      3.39 o 
   1  22   6        2.00        1.49      1.71 o 
   2  22   6       62.14       60.15      4.27 o 
  -2  23   6        2.10        1.94      1.35 o 
  -1  23   6        3.92        5.13      1.34 o 
   0  23   6       34.92       38.82      3.41 o 
   1  23   6        0.86        2.13      2.13 o 
   2  23   6        1.34        2.77      2.13 o 
  -2  24   6       10.92       12.94      2.88 o 
  -1  24   6        4.29        3.10      1.88 o 
   0  24   6       11.48       13.65      2.56 o 
   1  24   6        1.66       -0.85      1.92 o 
  -1  25   6       33.05       34.54      2.55 o 
  -5   0   7       72.47       71.03      4.27 o 
  -3   0   7       32.83       20.05      2.13 o 
  -1   0   7      898.97      666.54     16.85 o 
   1   0   7      399.17      302.77      8.00 o 
   3   0   7      590.92      626.23     16.64 o 
   5   0   7        1.06        1.28      2.13 o 
  -6   1   7        7.80       10.66      2.56 o 
  -5   1   7       12.61       11.49      1.81 o 
  -4   1   7      475.64      446.58      9.49 o 
  -3   1   7      275.95      248.51      7.47 o 
  -2   1   7      176.82      175.74      3.14 o 
  -1   1   7     1854.78     2283.41     26.74 o 
   0   1   7      618.72      842.04     10.13 o 
   1   1   7      383.50      355.71      4.61 o 
   2   1   7     1114.59     1034.92     17.95 o 
   3   1   7      261.28      242.19      5.50 o 
   4   1   7        3.02        0.43      1.21 o 
   5   1   7      132.97      120.26      4.15 o 
  -6   2   7       27.74       21.97      3.41 o 
  -5   2   7       13.31       15.20      1.88 o 
  -4   2   7       66.72       64.92      2.79 o 
  -3   2   7       20.42       17.19      1.19 o 
  -2   2   7      979.30     1104.53     12.03 o 
  -1   2   7      184.92      201.89      2.92 o 
   0   2   7     2759.32     2924.71     33.97 o 
   1   2   7      274.13      329.06      4.31 o 
   2   2   7      303.79      263.27      5.50 o 
   3   2   7        0.24       -0.53      0.90 o 
   4   2   7      119.97      107.41      3.54 o 
   5   2   7       20.61       21.12      2.11 o 
  -6   3   7       14.29       18.34      2.99 o 
  -5   3   7       46.73       37.90      2.88 o 
  -4   3   7      233.88      233.55      9.49 o 
  -3   3   7     1744.79     1678.12     30.50 o 
  -2   3   7       32.88       50.10      1.34 o 
  -1   3   7     1180.26     1058.68     12.74 o 
   0   3   7      363.97      431.67      6.36 o 
   1   3   7     2235.89     2640.06     30.74 o 
   2   3   7        6.30        5.45      0.68 o 
   3   3   7       61.02       76.06      2.70 o 
   4   3   7       86.98       89.04      6.51 o 
   5   3   7       14.65       16.08      2.03 o 
  -5   4   7      284.49      285.80      7.01 o 
  -4   4   7       81.26       85.25      5.23 o 
  -3   4   7      489.86      461.70      7.42 o 
  -2   4   7      685.24      592.58      6.78 o 
  -1   4   7      152.74      208.41      2.99 o 
   0   4   7       68.80       82.20      1.80 o 
   1   4   7      376.26      339.05      4.45 o 
   2   4   7       80.76       94.45      2.03 o 
   3   4   7      187.69      199.05      4.89 o 
   4   4   7       73.75       72.16      2.85 o 
   5   4   7       14.31       15.71      1.94 o 
  -6   5   7        4.69        4.91      2.56 o 
  -5   5   7       88.72       83.36      3.39 o 
  -4   5   7       13.01       15.44      1.26 o 
  -3   5   7       67.96       66.45      1.98 o 
  -2   5   7      147.53      184.21      3.24 o 
  -1   5   7     2678.97     3075.39     35.86 o 
   0   5   7      295.49      417.04      5.36 o 
   1   5   7     2312.90     2264.85     30.62 o 
   2   5   7      340.12      346.82      5.53 o 
   3   5   7      188.25      175.19      4.37 o 
   4   5   7        0.01        1.42      1.33 o 
   5   5   7        4.27        6.09      3.84 o 
  -6   6   7       10.20        6.40      2.77 o 
  -5   6   7       41.14       40.93      2.64 o 
  -4   6   7       59.76       60.64      2.20 o 
  -3   6   7      188.51      211.85      4.31 o 
  -2   6   7       65.28       49.79      1.54 o 
  -1   6   7      494.50      437.09      6.03 o 
   0   6   7      361.58      428.55      5.09 o 
   1   6   7        3.64        3.22      0.45 o 
   2   6   7       45.80       55.65      1.62 o 
   3   6   7       27.22       18.98      3.20 o 
   4   6   7      112.42      113.37      3.67 o 
   5   6   7        6.02       11.13      1.84 o 
  -6   7   7        0.11       -2.35      2.35 o 
  -5   7   7        1.08        1.44      1.43 o 
  -4   7   7       44.36       47.51      1.91 o 
  -3   7   7       15.51       13.98      1.29 o 
  -2   7   7       70.91       59.00      2.31 o 
  -1   7   7      124.53      136.76      1.98 o 
   0   7   7      125.33       84.08      2.05 o 
   1   7   7       82.25       59.82      1.52 o 
   2   7   7      125.13      130.93      2.66 o 
   3   7   7        6.29        7.52      1.39 o 
   4   7   7      257.61      255.05      6.23 o 
   5   7   7       25.24       24.88      2.31 o 
  -6   8   7       25.94       31.14      3.84 o 
  -5   8   7       44.15       39.66      2.64 o 
  -4   8   7       53.82       55.12      2.49 o 
  -3   8   7        0.78       -0.53      0.83 o 
  -2   8   7      498.52      574.71      7.68 o 
  -1   8   7       15.70       12.89      0.79 o 
   0   8   7       15.22       14.49      0.68 o 
   1   8   7       31.03       44.46      1.38 o 
   2   8   7      244.85      221.17      3.93 o 
   3   8   7      286.62      266.40      6.01 o 
   4   8   7      109.89       90.51      3.33 o 
   5   8   7       53.55       65.48      4.91 o 
  -5   9   7       60.80       56.46      2.37 o 
  -4   9   7        1.84        2.65      1.02 o 
  -3   9   7      133.61      145.41      3.24 o 
  -2   9   7       49.66       55.25      1.59 o 
  -1   9   7      128.77      152.34      2.61 o 
   0   9   7       90.10       71.77      1.33 o 
   1   9   7        5.17        0.40      0.50 o 
   2   9   7      160.18      145.68      2.67 o 
   3   9   7       42.53       36.53      2.77 o 
   4   9   7        9.19        9.77      1.64 o 
   5   9   7       10.13       18.83      2.49 o 
  -5  10   7       19.63       17.06      2.03 o 
  -4  10   7       17.84       16.51      2.94 o 
  -3  10   7      182.16      196.29      5.54 o 
  -2  10   7      541.31      519.10      7.12 o 
  -1  10   7       66.22       76.18      1.73 o 
   0  10   7      527.35      540.57      6.22 o 
   1  10   7        4.59        2.81      0.58 o 
   2  10   7      575.25      539.60      7.32 o 
   3  10   7      107.49       93.08      2.67 o 
   4  10   7       50.17       51.20      2.16 o 
   5  10   7        5.36        3.69      3.31 o 
  -5  11   7        2.26       -0.43      1.43 o 
  -4  11   7      334.38      375.35      6.81 o 
  -3  11   7      150.81      151.20      4.23 o 
  -2  11   7       82.89       81.40      1.94 o 
  -1  11   7       32.45       31.17      1.25 o 
   0  11   7       40.45       54.01      1.19 o 
   1  11   7       32.44       23.50      1.19 o 
   2  11   7       29.89       26.64      1.48 o 
   3  11   7        0.22        0.67      0.87 o 
   4  11   7        8.20        6.61      1.81 o 
   5  11   7        3.94        2.56      2.77 o 
  -5  12   7        4.07        2.61      1.58 o 
  -4  12   7      447.10      429.91     10.08 o 
  -3  12   7        9.61       13.01      1.22 o 
  -2  12   7      374.53      386.62      5.67 o 
  -1  12   7        7.68       11.00      0.90 o 
   0  12   7      910.47      884.71     14.03 o 
   1  12   7      210.05      190.58      4.30 o 
   2  12   7      815.75      763.92      9.98 o 
   3  12   7      142.26      143.25      2.89 o 
   4  12   7        0.33       -1.71      1.71 o 
  -5  13   7       10.23        9.56      3.63 o 
  -4  13   7        2.48        3.38      1.45 o 
  -3  13   7      105.01      106.74      2.87 o 
  -2  13   7      191.34      191.96      3.41 o 
  -1  13   7      148.74      141.78      2.69 o 
   0  13   7        1.96        1.64      0.74 o 
   1  13   7      304.89      262.68      4.00 o 
   2  13   7        2.69        3.67      0.84 o 
   3  13   7        4.80        2.58      0.90 o 
   4  13   7       10.63       14.57      2.88 o 
  -5  14   7       76.55       88.29      4.69 o 
  -4  14   7       27.16       27.79      1.93 o 
  -3  14   7        6.72        7.80      1.48 o 
  -2  14   7       50.54       51.08      1.70 o 
  -1  14   7      255.79      241.27      4.51 o 
   0  14   7       13.94       13.49      1.06 o 
   1  14   7      485.35      509.92      6.93 o 
   2  14   7        1.40        1.98      0.81 o 
   3  14   7        6.83        6.64      1.14 o 
   4  14   7        6.78        2.64      1.88 o 
  -5  15   7       28.91       38.61      2.85 o 
  -4  15   7        0.19       -1.04      1.19 o 
  -3  15   7       21.16       18.40      1.56 o 
  -2  15   7       17.21       19.78      1.25 o 
  -1  15   7       51.27       51.37      1.89 o 
   0  15   7       35.68       35.43      1.97 o 
   1  15   7      393.46      375.98      6.28 o 
   2  15   7      247.03      222.75      3.78 o 
   3  15   7       80.39       86.72      3.39 o 
   4  15   7       14.21       13.27      2.18 o 
  -4  16   7       47.72       58.83      3.13 o 
  -3  16   7      162.23      163.00      7.85 o 
  -2  16   7        1.86       -0.43      0.88 o 
  -1  16   7       32.98       32.80      1.64 o 
   0  16   7      163.74      153.90      5.87 o 
   1  16   7       21.69       19.95      1.58 o 
   2  16   7       10.58        8.75      1.05 o 
   3  16   7        0.12       -1.09      1.09 o 
   4  16   7      133.47      143.71      5.13 o 
  -4  17   7        1.22        1.39      1.38 o 
  -3  17   7       93.31       87.46      2.79 o 
  -2  17   7       74.77       73.49      2.16 o 
  -1  17   7       14.69       15.29      1.30 o 
   0  17   7      152.53      134.55      9.28 o 
   1  17   7      152.55      127.28      6.29 o 
   2  17   7       56.44       61.46      1.91 o 
   3  17   7        1.95       -1.49      1.49 o 
   4  17   7        0.16       -0.55      1.88 o 
  -4  18   7       22.59       17.37      2.25 o 
  -3  18   7       63.93       70.67      2.58 o 
  -2  18   7        1.97        0.99      0.95 o 
  -1  18   7       42.75       36.00      1.84 o 
   0  18   7        0.19       -0.33      1.28 o 
   1  18   7        1.85        4.54      1.28 o 
   2  18   7      144.06      135.11      5.23 o 
   3  18   7        2.29       -0.08      1.22 o 
  -4  19   7        3.87        2.45      1.81 o 
  -3  19   7        3.32        6.09      1.43 o 
  -2  19   7       11.13       10.38      1.66 o 
  -1  19   7      349.00      371.22      7.31 o 
   0  19   7        4.45        7.75      1.43 o 
   1  19   7      165.51      152.58      4.30 o 
   2  19   7       31.59       34.98      3.20 o 
   3  19   7        4.09        3.63      1.38 o 
  -3  20   7       50.07       53.25      2.42 o 
  -2  20   7      108.06      113.03      3.57 o 
  -1  20   7       14.55       20.83      1.64 o 
   0  20   7       79.60       75.88      4.59 o 
   1  20   7       48.57       45.43      3.41 o 
   2  20   7        4.40        6.40      2.35 o 
   3  20   7        0.40       -1.81      1.81 o 
  -3  21   7       17.79       21.80      2.83 o 
  -2  21   7        7.14        7.49      1.47 o 
  -1  21   7       47.82       47.48      2.17 o 
   0  21   7        0.34       -0.33      2.03 o 
   1  21   7       67.98       75.72      4.48 o 
   2  21   7        0.04       -0.43      1.92 o 
  -3  22   7        1.04       -1.81      1.81 o 
  -2  22   7        0.15       -0.01      1.31 o 
  -1  22   7        5.08        6.87      1.40 o 
   0  22   7        0.76        2.99      1.54 o 
   1  22   7       12.34        8.96      2.56 o 
   2  22   7       11.15       13.22      2.56 o 
  -2  23   7        2.48        1.81      1.38 o 
  -1  23   7       29.97       24.24      1.87 o 
   0  23   7        6.54        8.32      2.13 o 
   1  23   7        0.10       -1.71      2.13 o 
  -1  24   7        4.27        4.06      1.84 o 
   0  24   7       42.63       34.13      3.63 o 
  -6   0   8        5.99        6.40      2.56 o 
  -4   0   8      393.97      366.87     11.52 o 
  -2   0   8      588.02      676.51     17.60 o 
   0   0   8     1409.15     2072.63     34.46 o 
   2   0   8        0.84       -1.07      1.07 o 
   4   0   8      100.49       91.72      4.69 o 
  -6   1   8       36.93       35.17      2.64 o 
  -5   1   8        9.26        6.30      3.63 o 
  -4   1   8      506.24      482.20      9.95 o 
  -3   1   8       22.80       23.00      1.34 o 
  -2   1   8       46.03       42.20      3.23 o 
  -1   1   8      552.14      497.84      6.39 o 
   0   1   8       25.12       31.47      1.20 o 
   1   1   8      108.77      140.32      3.11 o 
   2   1   8       16.01       17.46      1.36 o 
   3   1   8      610.06      605.24     18.77 o 
   4   1   8        1.60        1.22      1.28 o 
   5   1   8       88.72      111.21      4.15 o 
  -6   2   8        6.81        2.45      2.45 o 
  -5   2   8       65.73       56.68      2.94 o 
  -4   2   8        0.69        0.43      1.36 o 
  -3   2   8        0.05       -0.57      0.66 o 
  -2   2   8     2692.32     2900.64     30.63 o 
  -1   2   8     1864.71     2093.21     24.63 o 
   0   2   8     1508.63     1593.41     18.93 o 
   1   2   8     1069.09      989.50     11.94 o 
   2   2   8       65.31       65.07      2.33 o 
   3   2   8      111.64      101.48      4.27 o 
   4   2   8       56.71       53.23      2.64 o 
   5   2   8       31.64       38.87      4.69 o 
  -6   3   8        6.57        7.47      2.77 o 
  -5   3   8       27.37       23.25      3.20 o 
  -4   3   8       10.43        9.31      2.45 o 
  -3   3   8     1087.21     1070.20     27.32 o 
  -2   3   8     2364.55     2222.43     27.34 o 
  -1   3   8      105.33      124.34      2.06 o 
   0   3   8       35.40       17.09      0.85 o 
   1   3   8      421.62      423.89      6.36 o 
   2   3   8      624.89      639.29     11.69 o 
   3   3   8        2.82        3.19      2.45 o 
   4   3   8       23.71       22.30      2.03 o 
   5   3   8        5.94        2.88      1.66 o 
  -6   4   8       11.88       16.21      2.99 o 
  -5   4   8       40.01       42.33      2.64 o 
  -4   4   8      390.96      401.19      8.67 o 
  -3   4   8      657.31      634.39      8.47 o 
  -2   4   8       85.59       82.56      1.55 o 
   0   4   8       86.63       43.16      1.27 o 
   1   4   8      368.96      404.32      6.16 o 
   2   4   8      140.03      138.76      4.48 o 
   3   4   8       47.65       46.36      2.18 o 
   4   4   8      326.33      308.62      7.15 o 
   5   4   8        6.84        0.68      1.71 o 
  -5   5   8       57.14       44.57      2.79 o 
  -4   5   8       63.27       71.97      3.20 o 
  -3   5   8       91.98      105.21      2.23 o 
  -2   5   8      492.45      447.46      6.77 o 
  -1   5   8      569.12      585.18      7.40 o 
   0   5   8      879.60      828.03     10.16 o 
   1   5   8      505.89      500.48      7.47 o 
   2   5   8        7.88        9.81      0.84 o 
   3   5   8        8.38        8.69      1.28 o 
   4   5   8        0.18       -0.54      1.28 o 
   5   5   8        3.17        3.18      2.56 o 
  -6   6   8        0.56        1.49      2.35 o 
  -5   6   8      185.38      193.22      9.17 o 
  -4   6   8        2.69        5.29      2.35 o 
  -3   6   8        0.29        1.14      0.71 o 
  -2   6   8       12.40        8.20      0.95 o 
  -1   6   8       75.05       67.81      1.42 o 
   0   6   8     1228.34     1520.43     18.08 o 
   1   6   8      231.31      240.55      4.06 o 
   2   6   8      576.46      572.55      8.61 o 
   3   6   8       27.02       25.80      1.79 o 
   4   6   8        7.23        8.08      1.71 o 
   5   6   8        5.39        4.24      2.67 o 
  -6   7   8       25.09       28.37      3.63 o 
  -5   7   8       40.88       40.95      3.63 o 
  -4   7   8       16.87       16.22      1.81 o 
  -3   7   8      709.14      699.60      9.33 o 
  -2   7   8      316.52      327.37      4.79 o 
  -1   7   8       88.09       63.28      1.38 o 
   0   7   8       77.29       85.27      1.86 o 
   1   7   8       12.27       12.07      2.39 o 
   2   7   8       28.45       43.26      2.42 o 
   3   7   8       64.70       59.29      2.46 o 
   4   7   8        0.82        1.81      1.49 o 
   5   7   8        1.68        1.04      1.69 o 
  -5   8   8       20.17       27.13      2.41 o 
  -4   8   8       37.50       32.92      1.94 o 
  -3   8   8       15.72       18.06      1.13 o 
  -2   8   8     1431.21     1445.79     17.81 o 
  -1   8   8      238.53      282.66      4.84 o 
   0   8   8      334.82      364.25      4.38 o 
   1   8   8      240.40      219.91      3.82 o 
   2   8   8        1.19        1.29      0.72 o 
   3   8   8        8.02        1.62      1.12 o 
   4   8   8        5.32        8.11      1.54 o 
   5   8   8       14.85        9.50      3.41 o 
  -5   9   8        4.18        0.96      1.51 o 
  -4   9   8        0.88        0.56      1.02 o 
  -3   9   8       10.96       13.29      1.08 o 
  -2   9   8      205.17      204.48      3.43 o 
  -1   9   8      217.66      219.24      4.06 o 
   0   9   8      859.31      868.02     10.66 o 
   1   9   8      368.74      408.83      8.93 o 
   2   9   8       89.88       78.84      2.07 o 
   3   9   8       51.51       62.86      2.99 o 
   4   9   8       41.21       45.06      2.51 o 
   5   9   8        1.90        0.21      2.77 o 
  -5  10   8       27.51       29.65      2.56 o 
  -4  10   8      146.59      144.92      3.54 o 
  -3  10   8      495.98      482.99      8.13 o 
  -2  10   8        0.53       -0.19      0.69 o 
  -1  10   8      913.30      847.71     12.44 o 
   0  10   8       77.25       85.67      2.63 o 
   1  10   8       98.02       94.73      2.26 o 
   2  10   8       25.22       27.08      1.24 o 
   3  10   8       85.15       81.70      3.02 o 
   4  10   8        0.27       -0.06      1.14 o 
  -5  11   8       59.56       68.74      4.05 o 
  -4  11   8       29.25       31.51      2.31 o 
  -3  11   8        5.13        5.26      0.98 o 
  -2  11   8       64.46       51.93      1.65 o 
  -1  11   8       47.17       50.57      1.85 o 
   0  11   8        0.36       -0.37      0.69 o 
   1  11   8      239.00      221.01      4.02 o 
   2  11   8        0.83        1.25      0.70 o 
   3  11   8      618.05      535.87     10.14 o 
   4  11   8        0.00        0.14      1.26 o 
  -5  12   8       11.18        9.99      1.88 o 
  -4  12   8        8.83        6.68      1.34 o 
  -3  12   8       21.02       24.59      1.40 o 
  -2  12   8        9.10        9.78      0.96 o 
  -1  12   8      908.86      859.95     12.72 o 
   0  12   8      182.30      187.31      3.57 o 
   1  12   8      252.82      242.83      4.39 o 
   2  12   8       11.92       11.56      1.03 o 
   3  12   8       16.25       11.56      1.34 o 
   4  12   8        2.78        0.14      1.58 o 
  -5  13   8        0.61       -1.64      2.99 o 
  -4  13   8       73.30       73.70      4.35 o 
  -3  13   8       28.45       33.85      1.59 o 
  -2  13   8       23.04       18.10      1.22 o 
  -1  13   8       12.85       12.38      1.11 o 
   0  13   8       38.20       38.18      1.61 o 
   1  13   8       85.13       72.74      2.36 o 
   2  13   8       34.29       25.14      1.32 o 
   3  13   8      157.80      158.06      3.73 o 
   4  13   8       16.44       18.22      3.63 o 
  -5  14   8        4.16        9.38      2.00 o 
  -4  14   8       86.52       88.87      2.83 o 
  -3  14   8        0.90       -0.01      1.02 o 
  -2  14   8      161.17      164.53      3.14 o 
  -1  14   8       57.03       54.52      2.73 o 
   0  14   8      116.36      110.51      3.73 o 
   1  14   8       47.16       50.71      2.18 o 
   2  14   8       10.31        9.30      1.12 o 
   3  14   8       17.02       11.28      1.15 o 
   4  14   8       33.09       33.92      2.87 o 
  -5  15   8       95.75       72.09      4.91 o 
  -4  15   8        3.15        1.05      2.12 o 
  -3  15   8       41.60       43.89      2.07 o 
  -2  15   8      197.46      180.84      3.44 o 
  -1  15   8        1.08        2.76      0.97 o 
   0  15   8       12.05       11.32      1.36 o 
   1  15   8      295.93      273.41      6.11 o 
   2  15   8        6.78       11.88      1.14 o 
   3  15   8        0.35        0.53      1.16 o 
   4  15   8       17.69       15.99      2.40 o 
  -4  16   8       26.98       29.24      2.02 o 
  -3  16   8       28.06       33.68      1.92 o 
  -2  16   8       28.78       32.75      1.62 o 
  -1  16   8       50.00       52.83      2.20 o 
   0  16   8        5.92        4.78      1.28 o 
   1  16   8        2.44        3.20      1.21 o 
   2  16   8        4.86        4.80      0.97 o 
   3  16   8        0.01       -0.27      1.19 o 
   4  16   8       40.73       41.88      3.24 o 
  -4  17   8        1.91        0.24      2.22 o 
  -3  17   8       32.50       35.04      2.05 o 
  -2  17   8      478.69      479.55      8.28 o 
  -1  17   8       95.39       93.21      2.70 o 
   0  17   8       66.45       59.97      2.56 o 
   1  17   8        0.47       -0.11      1.21 o 
   2  17   8       16.70       13.18      1.51 o 
   3  17   8        0.66        3.48      1.38 o 
  -4  18   8        3.95        6.00      1.64 o 
  -3  18   8        2.98        0.83      1.27 o 
  -2  18   8        2.08        1.81      1.01 o 
  -1  18   8        1.72        2.35      1.11 o 
   0  18   8      158.48      169.19      4.68 o 
   1  18   8       27.63       23.43      1.88 o 
   2  18   8       47.01       45.01      3.41 o 
   3  18   8        7.05        9.09      1.89 o 
  -4  19   8       46.52       43.84      3.01 o 
  -3  19   8       32.37       30.93      2.05 o 
  -2  19   8      106.54      114.35      2.84 o 
  -1  19   8        0.87        1.09      1.09 o 
   0  19   8       69.55       81.90      3.16 o 
   1  19   8       13.44       10.77      1.66 o 
   2  19   8       20.75       19.62      2.77 o 
   3  19   8       22.40       25.92      2.33 o 
  -3  20   8        0.70        1.22      1.69 o 
  -2  20   8        0.50       -0.55      1.06 o 
  -1  20   8        5.61        6.30      1.27 o 
   0  20   8       60.73       57.55      2.85 o 
   1  20   8        0.69        2.99      1.36 o 
   2  20   8       32.17       31.14      3.20 o 
   3  20   8        0.40       -1.07      2.35 o 
  -3  21   8       30.66       32.49      2.13 o 
  -2  21   8        5.95        8.50      1.37 o 
  -1  21   8        6.02       10.18      1.88 o 
   0  21   8        0.74       -0.88      1.38 o 
   1  21   8       42.16       37.33      3.20 o 
   2  21   8       14.50       21.12      2.77 o 
  -2  22   8       37.83       46.58      3.29 o 
  -1  22   8        3.22        0.00      1.49 o 
   0  22   8       35.99       32.24      4.59 o 
   1  22   8        0.72        0.43      2.13 o 
   2  22   8        0.26        0.21      2.13 o 
  -2  23   8        9.12        5.56      1.88 o 
  -1  23   8        5.82        6.35      1.94 o 
   0  23   8        1.19       -0.67      2.24 o 
   1  23   8       12.10        7.04      2.56 o 
  -1  24   8       19.80       26.02      3.63 o 
  -5   0   9      166.10      186.42      7.68 o 
  -3   0   9     3129.70     3120.64     72.09 o 
  -1   0   9       89.30       73.47      2.15 o 
   1   0   9       25.10       36.28      1.51 o 
   3   0   9      169.83      153.15      5.97 o 
   5   0   9       32.47       30.93      3.41 o 
  -6   1   9        2.87        1.49      1.81 o 
  -5   1   9        9.67       13.10      1.88 o 
  -4   1   9       25.46       30.25      2.18 o 
  -3   1   9       55.49       60.25      3.64 o 
  -1   1   9      629.31      576.07      8.57 o 
   0   1   9      358.22      476.30      6.13 o 
   1   1   9       57.34       60.28      1.58 o 
   2   1   9       81.21       84.09      2.56 o 
   3   1   9        9.11        6.50      1.28 o 
   4   1   9        7.05        2.56      1.36 o 
   5   1   9        9.06       11.58      1.96 o 
  -6   2   9        7.34        7.36      1.88 o 
  -5   2   9       36.60       32.14      2.41 o 
  -4   2   9      142.60      127.37      4.07 o 
  -3   2   9      485.83      465.53     12.58 o 
  -2   2   9      827.55      892.59     11.16 o 
  -1   2   9      493.69      424.15      5.59 o 
   0   2   9      322.43      325.91      4.42 o 
   1   2   9      518.31      505.93      7.51 o 
   2   2   9       48.07       53.75      4.16 o 
   3   2   9       89.42      101.47      3.31 o 
   4   2   9        0.04        0.11      1.36 o 
   5   2   9        0.77        0.19      1.73 o 
  -6   3   9        0.00       -1.66      1.66 o 
  -5   3   9       16.50       12.14      1.88 o 
  -4   3   9       35.31       39.98      2.41 o 
  -3   3   9      195.01      204.25      5.10 o 
  -2   3   9      223.73      214.52      2.97 o 
   0   3   9       87.77       88.36      1.67 o 
   1   3   9      468.12      502.18      7.51 o 
   2   3   9      931.52      929.47     33.06 o 
   3   3   9       61.01       56.48      2.49 o 
   4   3   9       11.82       12.95      1.79 o 
   5   3   9        6.98        4.90      1.79 o 
  -6   4   9       21.25       22.01      4.48 o 
  -5   4   9        0.01        1.07      1.51 o 
  -4   4   9       25.19       29.65      2.18 o 
  -3   4   9       18.60       20.49      2.71 o 
  -2   4   9       46.62       42.62      1.42 o 
  -1   4   9      601.18      615.38      8.53 o 
   0   4   9        1.23        0.58      0.44 o 
   1   4   9      445.44      360.32      5.66 o 
   2   4   9        7.94        7.02      1.12 o 
   3   4   9      125.12      127.55      3.76 o 
   4   4   9       19.80       16.92      1.88 o 
   5   4   9       32.51       40.31      2.76 o 
  -6   5   9        3.41        0.68      1.88 o 
  -5   5   9        4.22        2.47      1.92 o 
  -4   5   9      105.60      103.99      3.77 o 
  -3   5   9      295.96      282.70      5.29 o 
  -2   5   9      947.80      910.44     11.54 o 
  -1   5   9      583.79      591.39      7.56 o 
   0   5   9      241.13      165.34      4.61 o 
   1   5   9      940.21      929.37     13.18 o 
   2   5   9        7.57        7.01      1.21 o 
   3   5   9       86.32       79.80      2.94 o 
   4   5   9        0.54        2.68      1.43 o 
   5   5   9       27.48       37.76      4.05 o 
  -5   6   9       34.52       38.08      3.41 o 
  -4   6   9       31.11       36.17      2.88 o 
  -3   6   9       40.65       32.45      1.37 o 
  -2   6   9       48.08       51.78      1.74 o 
  -1   6   9       66.38       63.70      1.85 o 
   0   6   9     1655.24     1700.21     20.21 o 
   1   6   9      207.58      231.27      5.29 o 
   2   6   9      120.08      123.05      3.31 o 
   3   6   9      133.82      150.08      4.13 o 
   4   6   9        7.61        6.32      1.81 o 
   5   6   9        8.78        9.40      2.10 o 
  -5   7   9        2.80        3.96      1.58 o 
  -4   7   9      493.79      496.65     10.41 o 
  -3   7   9       43.80       39.95      1.52 o 
  -2   7   9     1203.07     1192.82     14.93 o 
  -1   7   9      318.54      317.40      5.33 o 
   0   7   9      926.26      947.03     11.62 o 
   1   7   9      135.57      141.07      2.83 o 
   2   7   9       76.56       77.08      2.09 o 
   3   7   9       40.72       36.82      2.10 o 
   4   7   9       27.22       26.33      2.15 o 
   5   7   9        0.06       -0.21      2.13 o 
  -5   8   9       54.99       48.71      2.85 o 
  -4   8   9        1.68        0.59      1.28 o 
  -3   8   9      174.84      169.43      3.20 o 
  -2   8   9      184.63      197.55      3.37 o 
  -1   8   9     1162.13     1137.44     16.29 o 
   0   8   9      178.52      152.10      3.16 o 
   1   8   9        0.85        1.00      0.74 o 
   2   8   9      232.94      226.45      4.18 o 
   3   8   9       28.45       25.26      1.79 o 
   4   8   9        3.39        1.82      1.38 o 
   5   8   9        1.05        0.00      2.13 o 
  -5   9   9       59.32       57.83      3.24 o 
  -4   9   9        0.06       -0.21      1.92 o 
  -3   9   9       12.98       10.70      1.06 o 
  -2   9   9      214.87      202.52      3.46 o 
  -1   9   9      604.61      623.74      9.52 o 
   0   9   9      654.10      632.87      8.10 o 
   1   9   9      497.02      476.95      6.45 o 
   2   9   9       66.95       65.79      1.95 o 
   3   9   9       17.97       16.61      1.69 o 
   4   9   9        0.02        1.09      1.28 o 
  -5  10   9        2.71        4.37      1.81 o 
  -4  10   9        2.19        1.25      1.11 o 
  -3  10   9      198.34      198.42      5.17 o 
  -2  10   9       57.62       59.58      2.37 o 
  -1  10   9      120.96      104.89      2.63 o 
   0  10   9      276.22      248.82      4.39 o 
   1  10   9      376.69      387.60      8.76 o 
   2  10   9       32.44       38.07      1.37 o 
   3  10   9       39.39       35.96      1.85 o 
   4  10   9        3.65        3.82      1.32 o 
  -5  11   9       16.98       15.62      2.26 o 
  -4  11   9        5.26        1.86      1.54 o 
  -3  11   9       55.67       64.34      1.99 o 
  -2  11   9       70.28       69.71      2.22 o 
  -1  11   9       17.21       21.85      1.39 o 
   0  11   9     1741.78     1709.30     29.26 o 
   1  11   9      302.20      303.69      6.41 o 
   2  11   9        0.12        0.96      0.83 o 
   3  11   9        5.65        5.39      1.19 o 
   4  11   9       66.70       58.75      2.84 o 
  -5  12   9        0.14       -1.00      1.58 o 
  -4  12   9       28.64       29.74      1.88 o 
  -3  12   9      175.65      172.11      3.38 o 
  -2  12   9        0.27        0.54      0.82 o 
  -1  12   9      501.30      493.41     12.68 o 
   0  12   9       18.93       26.13      1.81 o 
   1  12   9       88.08       90.07      2.33 o 
   2  12   9       34.61       27.13      1.48 o 
   3  12   9        6.92       14.06      1.44 o 
   4  12   9       10.31       11.93      1.57 o 
  -5  13   9      121.30      131.71      4.90 o 
  -4  13   9        0.07       -1.09      1.09 o 
  -3  13   9        0.53        0.83      0.93 o 
  -2  13   9       98.27       97.31      2.37 o 
  -1  13   9      247.70      236.86      6.36 o 
   0  13   9      320.31      309.47      6.71 o 
   1  13   9       44.44       41.02      2.67 o 
   2  13   9      191.69      192.94      3.45 o 
   3  13   9        0.06        1.61      1.64 o 
   4  13   9        1.41        3.58      1.94 o 
  -4  14   9        8.89        8.30      2.76 o 
  -3  14   9       98.61      107.04      2.66 o 
  -2  14   9       22.09       23.46      1.75 o 
  -1  14   9       59.32       52.73      2.01 o 
   0  14   9       11.95        9.31      1.36 o 
   1  14   9        3.70        2.18      2.56 o 
   2  14   9       73.82       71.11      2.31 o 
   3  14   9       14.57       15.60      1.85 o 
   4  14   9       16.76       15.72      2.49 o 
  -4  15   9       85.51       90.86      3.04 o 
  -3  15   9       56.21       55.61      1.96 o 
  -2  15   9      572.22      571.33     11.20 o 
  -1  15   9      193.54      215.30      5.16 o 
   0  15   9       70.29       72.31      2.87 o 
   1  15   9        0.91        2.88      2.24 o 
   2  15   9       11.29       12.96      1.27 o 
   3  15   9       56.57       54.62      4.38 o 
   4  15   9       13.18       11.50      2.26 o 
  -4  16   9        9.78        8.72      2.22 o 
  -3  16   9        2.40        3.69      1.14 o 
  -2  16   9       21.70       27.06      1.52 o 
  -1  16   9      213.61      227.46      4.90 o 
   0  16   9      403.63      381.64      8.14 o 
   1  16   9       80.16       78.28      4.05 o 
   2  16   9       38.20       36.18      2.18 o 
   3  16   9        0.32        1.17      1.73 o 
  -4  17   9       18.62       23.67      2.61 o 
  -3  17   9        1.08        3.43      1.31 o 
  -2  17   9       41.70       38.03      2.05 o 
  -1  17   9      113.97      112.47      4.41 o 
   0  17   9       47.85       43.00      3.09 o 
   1  17   9        0.00       -0.58      1.12 o 
   2  17   9        1.61        3.41      1.36 o 
   3  17   9        6.08        7.03      1.84 o 
  -4  18   9        0.08       -0.50      4.59 o 
  -3  18   9        4.37        4.42      1.43 o 
  -2  18   9       56.07       47.29      2.77 o 
  -1  18   9       40.44       41.49      2.05 o 
   0  18   9       19.19       18.34      1.96 o 
   1  18   9       39.32       38.97      3.09 o 
   2  18   9        0.31       -0.11      1.81 o 
   3  18   9       52.58       56.74      4.05 o 
  -3  19   9       38.85       39.35      2.34 o 
  -2  19   9        0.50        0.61      1.17 o 
  -1  19   9       29.32       25.48      2.25 o 
   0  19   9       12.01       10.08      1.73 o 
   1  19   9        9.95       11.11      1.66 o 
   2  19   9       14.14       21.97      2.99 o 
   3  19   9       23.38       26.66      3.20 o 
  -3  20   9      125.16      129.08      3.73 o 
  -2  20   9        0.04       -1.14      1.23 o 
  -1  20   9       30.86       28.90      2.40 o 
   0  20   9       17.58       17.63      2.03 o 
   1  20   9       46.67       49.49      2.56 o 
   2  20   9        5.40        6.19      2.35 o 
  -3  21   9        0.01        0.85      4.05 o 
  -2  21   9       12.59        7.74      1.54 o 
  -1  21   9       22.61       25.82      2.33 o 
   0  21   9        3.21        3.62      1.49 o 
   1  21   9       17.47       12.35      1.88 o 
   2  21   9        0.05       -2.13      2.13 o 
  -2  22   9        0.12       -1.34      1.34 o 
  -1  22   9        7.02        9.37      1.88 o 
   0  22   9       15.60       17.49      2.18 o 
   1  22   9        3.62        3.63      2.35 o 
  -1  23   9        9.22        9.11      2.13 o 
   0  23   9       19.20       20.35      2.33 o 
  -6   0  10       11.93       16.42      3.41 o 
  -4   0  10      214.23      247.63      8.96 o 
  -2   0  10      850.08      932.71     16.50 o 
   0   0  10      264.12      278.89      5.57 o 
   2   0  10        8.55       15.36      2.13 o 
   4   0  10       43.60       39.89      3.41 o 
  -6   1  10       27.62       38.38      2.94 o 
  -5   1  10        9.20        9.08      2.77 o 
  -4   1  10       32.89       30.81      2.25 o 
  -3   1  10     1346.10     1309.68     20.48 o 
  -1   1  10      563.28      559.97      8.45 o 
   0   1  10     1552.83     1508.71     18.05 o 
   1   1  10        1.78        8.61      2.99 o 
   2   1  10     1007.42     1025.17     18.10 o 
   3   1  10       96.98       90.55      3.17 o 
   4   1  10       64.80       65.09      2.94 o 
   5   1  10        0.34        0.04      1.73 o 
  -6   2  10        0.13        2.13      1.81 o 
  -5   2  10       10.42       10.55      1.73 o 
  -4   2  10      104.13       99.95      3.62 o 
  -3   2  10     1200.34     1105.27     20.06 o 
  -2   2  10        0.72        1.99      0.86 o 
  -1   2  10      467.78      552.67      7.16 o 
   0   2  10        7.91       12.73      0.95 o 
   1   2  10     1147.17     1209.77     16.87 o 
   2   2  10      581.55      583.47     11.01 o 
   3   2  10      222.55      196.40      4.90 o 
   4   2  10        0.21        1.03      1.43 o 
   5   2  10        0.20       -0.85      2.35 o 
  -5   3  10        2.11        2.56      2.13 o 
  -4   3  10      129.79      125.77      4.15 o 
  -3   3  10       17.26       19.03      3.03 o 
  -2   3  10      384.50      380.53      6.36 o 
  -1   3  10       17.18       19.12      1.05 o 
   0   3  10       13.54       11.45      0.70 o 
   1   3  10        1.18        2.06      0.74 o 
   2   3  10      759.05      736.33     13.42 o 
   3   3  10       94.28      100.37      5.44 o 
   4   3  10        4.70        8.12      1.92 o 
   5   3  10       22.54       24.53      3.20 o 
  -5   4  10        0.76       -0.66      1.43 o 
  -4   4  10      128.75      118.98      3.99 o 
  -3   4  10      133.89      117.00      2.95 o 
  -2   4  10      254.12      265.76      6.28 o 
  -1   4  10      326.75      359.60      4.97 o 
   0   4  10       93.56      103.13      2.87 o 
   1   4  10      408.04      438.47      6.77 o 
   2   4  10      248.82      251.86      5.65 o 
   3   4  10       11.38       12.91      1.58 o 
   4   4  10        2.23        1.84      1.81 o 
   5   4  10        0.91        0.21      2.35 o 
  -5   5  10       30.49       27.71      2.88 o 
  -4   5  10      147.83      137.64      4.80 o 
  -3   5  10       68.69       65.33      2.83 o 
  -2   5  10        3.17        4.10      0.88 o 
  -1   5  10      509.49      491.45      6.49 o 
   0   5  10       94.92       85.84      2.49 o 
   1   5  10      447.40      482.47      7.39 o 
   2   5  10        6.73        5.06      2.45 o 
   3   5  10       46.11       43.57      2.25 o 
   4   5  10       65.39       69.22      3.16 o 
  -5   6  10       22.21       26.83      2.49 o 
  -4   6  10       55.89       63.25      2.87 o 
  -3   6  10      498.39      458.62      7.76 o 
  -2   6  10      419.17      397.83      6.69 o 
  -1   6  10     1145.98     1201.95     17.11 o 
   0   6  10      105.06      111.27      2.07 o 
   1   6  10      776.15      758.35     12.64 o 
   2   6  10      288.74      270.83      5.88 o 
   3   6  10       69.08       66.56      2.70 o 
   4   6  10       88.46       72.10      3.31 o 
  -5   7  10       67.34       73.61      3.54 o 
  -4   7  10       21.60       22.48      2.56 o 
  -3   7  10       43.46       61.82      2.26 o 
  -2   7  10      127.60      133.40      3.40 o 
  -1   7  10      173.52      189.26      3.77 o 
   0   7  10      637.49      611.62      7.89 o 
   1   7  10      288.67      285.00      4.84 o 
   2   7  10      313.48      302.30      6.48 o 
   3   7  10        2.95        3.67      1.18 o 
   4   7  10       17.63       18.82      2.45 o 
  -5   8  10        7.22        8.11      2.77 o 
  -4   8  10        5.37        4.16      1.51 o 
  -3   8  10       96.04       86.23      3.79 o 
  -2   8  10       16.80       14.19      1.01 o 
  -1   8  10      685.75      650.98      9.97 o 
   0   8  10      108.19      109.35      2.44 o 
   1   8  10      278.12      243.07      4.35 o 
   2   8  10      171.22      162.92      4.15 o 
   3   8  10       39.58       38.11      2.15 o 
   4   8  10        9.95       15.06      1.94 o 
  -5   9  10        4.75        3.51      1.73 o 
  -4   9  10        3.83        4.66      1.43 o 
  -3   9  10      245.09      224.31      5.39 o 
  -2   9  10        0.66        1.33      0.77 o 
  -1   9  10      178.84      200.61      3.98 o 
   0   9  10      644.73      636.19     11.76 o 
   1   9  10        1.92        0.73      0.81 o 
   2   9  10        0.05        1.25      0.97 o 
   3   9  10        3.67        1.92      1.28 o 
   4   9  10       22.86       22.80      2.15 o 
  -5  10  10       55.41       57.24      3.32 o 
  -4  10  10        3.93        4.52      1.58 o 
  -3  10  10        3.52        3.78      1.06 o 
  -2  10  10       82.24       88.06      2.44 o 
  -1  10  10      850.58      842.29     12.52 o 
   0  10  10        9.46        6.18      1.28 o 
   1  10  10      286.31      296.58     16.00 o 
   2  10  10        5.80        5.21      0.88 o 
   3  10  10        5.43        4.55      1.43 o 
   4  10  10        7.19        5.68      2.03 o 
  -5  11  10        7.08        5.23      2.56 o 
  -4  11  10       10.97       12.83      1.96 o 
  -3  11  10       98.95      103.36      2.52 o 
  -2  11  10        0.08        0.27      0.79 o 
  -1  11  10      201.88      211.96      4.18 o 
   0  11  10      190.62      193.52      4.75 o 
   1  11  10       13.97       16.99      1.51 o 
   2  11  10        2.24        1.42      0.93 o 
   3  11  10        3.08        3.88      1.16 o 
   4  11  10        0.82        2.56      1.37 o 
  -5  12  10       20.52       23.82      2.64 o 
  -4  12  10        0.11       -0.16      1.43 o 
  -3  12  10      177.28      179.88      3.56 o 
  -2  12  10      124.15      120.38      2.63 o 
  -1  12  10       97.31       86.96      2.46 o 
   0  12  10      179.84      177.77      7.89 o 
   1  12  10       34.89       40.77      3.41 o 
   2  12  10        4.66        6.64      1.02 o 
   3  12  10        6.63       10.14      1.41 o 
   4  12  10        0.43       -0.14      1.43 o 
  -5  13  10       13.25       10.66      3.41 o 
  -4  13  10        9.82       10.48      1.47 o 
  -3  13  10        2.82        2.60      1.01 o 
  -2  13  10       29.89       24.49      1.60 o 
  -1  13  10       75.78       74.85      2.30 o 
   0  13  10     1010.06      966.70     17.49 o 
   1  13  10        8.97       11.73      1.43 o 
   2  13  10       15.32       15.81      2.52 o 
   3  13  10        3.18        2.14      1.21 o 
   4  13  10        2.70        1.60      1.96 o 
  -4  14  10      123.79      142.42      3.79 o 
  -3  14  10       22.41       24.67      1.52 o 
  -2  14  10       30.38       30.20      1.85 o 
  -1  14  10      466.06      440.79      7.47 o 
   0  14  10       22.69       29.61      2.88 o 
   1  14  10      107.76       94.28      3.17 o 
   2  14  10        7.40        6.67      1.62 o 
   3  14  10        6.57        7.78      2.04 o 
  -4  15  10        0.68        1.97      1.43 o 
  -3  15  10       12.26        9.96      1.30 o 
  -2  15  10       28.44       30.78      1.89 o 
  -1  15  10        1.48        1.47      1.16 o 
   0  15  10       87.30       91.45      3.24 o 
   1  15  10       24.84       26.99      1.96 o 
   2  15  10       41.93       31.43      2.03 o 
   3  15  10        1.95       -0.05      2.67 o 
  -4  16  10        2.17        2.60      1.52 o 
  -3  16  10        7.87        3.63      1.17 o 
  -2  16  10       75.49       67.06      2.54 o 
  -1  16  10      331.00      352.15      6.40 o 
   0  16  10       41.81       39.92      2.33 o 
   1  16  10      261.64      267.63      8.43 o 
   2  16  10       46.93       44.68      2.33 o 
   3  16  10        5.51        6.16      1.69 o 
  -4  17  10       32.99       34.68      2.90 o 
  -3  17  10        1.45        3.14      1.20 o 
  -2  17  10       12.33       14.53      1.56 o 
  -1  17  10       25.28       27.64      2.26 o 
   0  17  10        2.80       -0.21      1.21 o 
   1  17  10      113.81      107.83      3.62 o 
   2  17  10       32.06       42.17      2.67 o 
   3  17  10       10.94        9.17      2.99 o 
  -3  18  10       94.56      100.33      2.85 o 
  -2  18  10       19.48       22.85      1.84 o 
  -1  18  10        1.47       -0.66      2.13 o 
   0  18  10        1.18        1.82      1.92 o 
   1  18  10        4.89        6.70      2.13 o 
   2  18  10        0.94        2.63      1.58 o 
  -3  19  10       28.25       31.95      2.17 o 
  -2  19  10        1.20        2.23      1.27 o 
  -1  19  10       41.38       43.79      5.44 o 
   0  19  10       64.22       44.17      2.56 o 
   1  19  10        6.63        3.63      1.51 o 
   2  19  10       32.00       29.21      2.33 o 
  -3  20  10       16.38       17.56      2.23 o 
  -2  20  10        0.98        1.35      1.31 o 
  -1  20  10        0.32       -0.10      1.58 o 
   0  20  10        7.96        7.09      1.73 o 
   1  20  10       44.62       45.02      2.64 o 
   2  20  10        0.76        1.28      2.35 o 
  -2  21  10       42.67       42.66      2.41 o 
  -1  21  10       15.15       13.57      3.63 o 
   0  21  10       19.45       23.95      2.33 o 
   1  21  10        2.07        0.88      1.60 o 
  -1  22  10        5.41        3.74      1.88 o 
   0  22  10        6.33        6.83      1.96 o 
  -5   0  11      106.06      106.22      5.76 o 
  -3   0  11        3.59        4.91      1.71 o 
  -1   0  11      142.15      115.26      5.44 o 
   1   0  11      266.11      268.11      7.89 o 
   3   0  11      320.69      324.85     10.24 o 
  -5   1  11       11.11        9.07      1.88 o 
  -4   1  11       83.54       79.48      4.37 o 
  -3   1  11        0.04        0.85      1.12 o 
  -1   1  11      489.71      434.24      6.89 o 
   0   1  11      718.91      788.63      9.89 o 
   1   1  11       46.38       39.71      1.81 o 
   2   1  11      274.64      267.44      5.88 o 
   3   1  11       27.01       29.51      2.18 o 
   4   1  11        4.24        1.70      1.43 o 
  -5   2  11       11.14       11.44      1.96 o 
  -4   2  11       11.69       17.55      1.92 o 
  -3   2  11       10.63        8.66      1.18 o 
  -2   2  11      115.55      142.68      3.19 o 
  -1   2  11       15.89       17.01      0.93 o 
   0   2  11      239.65      292.06      4.62 o 
   1   2  11      120.73      126.71      3.32 o 
   2   2  11      248.87      254.68      5.73 o 
   3   2  11      387.81      377.63      8.07 o 
   4   2  11       47.27       45.39      2.55 o 
  -5   3  11        7.67       11.84      1.96 o 
  -4   3  11       87.34       75.26      5.01 o 
  -3   3  11       31.38       25.07      3.24 o 
  -2   3  11      625.62      645.35      9.97 o 
  -1   3  11       85.04       93.80      2.26 o 
   0   3  11        0.08        0.14      0.54 o 
   1   3  11       17.24       23.01      1.92 o 
   2   3  11        6.09        8.10      1.36 o 
   3   3  11      159.08      153.85      4.37 o 
   4   3  11        5.73        5.76      1.66 o 
  -5   4  11       15.31       14.53      1.96 o 
  -4   4  11       24.17       22.94      2.11 o 
  -3   4  11      188.35      189.26      4.89 o 
  -2   4  11       19.37       23.22      1.37 o 
  -1   4  11      469.78      514.35      6.87 o 
   0   4  11        2.83        6.09      0.71 o 
   1   4  11      800.29      791.75     11.53 o 
   2   4  11      196.01      171.34      4.59 o 
   3   4  11        0.31       -0.27      1.12 o 
   4   4  11       13.52       13.95      3.20 o 
  -5   5  11       57.52       69.61      4.48 o 
  -4   5  11        4.41        4.30      1.49 o 
  -3   5  11       47.05       49.44      2.60 o 
  -2   5  11       21.70       17.38      1.31 o 
  -1   5  11       12.12       11.95      1.06 o 
   0   5  11       39.31       44.15      2.99 o 
   1   5  11      579.22      588.78      8.91 o 
   2   5  11      142.18      144.45     10.34 o 
   3   5  11       16.40       19.53      1.79 o 
   4   5  11       34.19       36.28      2.55 o 
  -5   6  11       10.23        4.27      1.81 o 
  -4   6  11        6.21        4.12      4.27 o 
  -3   6  11      106.52       95.78      3.92 o 
  -2   6  11       34.75       32.85      1.59 o 
  -1   6  11      232.40      220.82      4.18 o 
   0   6  11      390.33      399.40      6.27 o 
   1   6  11      154.35      151.39      3.12 o 
   2   6  11      165.31      155.16      4.06 o 
   3   6  11      110.98      103.36      3.46 o 
   4   6  11        3.03        2.58      1.64 o 
  -5   7  11        4.00        2.45      1.73 o 
  -4   7  11      208.80      222.97      6.11 o 
  -3   7  11      134.25      135.29      3.73 o 
  -2   7  11       30.17       27.15      1.56 o 
  -1   7  11      189.72      208.55      4.06 o 
   0   7  11       73.21       76.71      2.03 o 
   1   7  11        6.52        7.54      0.99 o 
   2   7  11       42.09       34.59      1.94 o 
   3   7  11        6.22        2.97      1.28 o 
   4   7  11      233.12      233.81      6.16 o 
  -5   8  11        2.71        2.17      1.64 o 
  -4   8  11        1.55        0.96      1.51 o 
  -3   8  11      169.45      167.21      3.90 o 
  -2   8  11      130.94      113.33      2.95 o 
  -1   8  11       13.08       12.65      1.15 o 
   0   8  11       19.15       23.11      1.28 o 
   1   8  11      147.19      156.61      3.24 o 
   2   8  11       21.70       20.07      1.66 o 
   3   8  11      107.59       97.94      6.61 o 
   4   8  11        0.09       -1.49      1.49 o 
  -5   9  11       61.55       60.55      3.39 o 
  -4   9  11       43.20       37.51      2.64 o 
  -3   9  11      102.06      106.22      3.07 o 
  -2   9  11       25.03       27.35      1.64 o 
  -1   9  11       29.00       33.54      1.59 o 
   0   9  11       53.47       60.69      2.49 o 
   1   9  11      502.39      513.79     10.85 o 
   2   9  11       84.79       82.04      2.85 o 
   3   9  11        0.76        0.36      1.18 o 
   4   9  11        0.30       -1.49      1.49 o 
  -5  10  11        3.88        2.43      1.73 o 
  -4  10  11      118.13      127.34      6.40 o 
  -3  10  11        3.86        4.07      1.09 o 
  -2  10  11        1.13        1.15      0.90 o 
  -1  10  11      160.55      150.55     10.87 o 
   0  10  11       21.03       27.67      1.94 o 
   1  10  11      117.27      123.73      4.37 o 
   2  10  11        0.65       -1.17      1.17 o 
   3  10  11       14.14       14.62      1.69 o 
   4  10  11        0.77        0.87      1.31 o 
  -5  11  11        7.55        8.11      2.99 o 
  -4  11  11      156.33      152.47      4.97 o 
  -3  11  11        7.68        9.93      1.64 o 
  -2  11  11      121.06      116.50      3.08 o 
  -1  11  11       15.21       17.53      1.34 o 
   0  11  11      861.21      831.30     19.20 o 
   1  11  11       92.40      101.14      7.25 o 
   2  11  11        0.03        1.35      1.12 o 
   3  11  11        0.16       -1.12      1.12 o 
   4  11  11        1.15        2.92      1.47 o 
  -4  12  11       22.22       28.59      3.41 o 
  -3  12  11       30.41       30.31      1.64 o 
  -2  12  11       13.36       12.93      1.74 o 
  -1  12  11      158.40      151.93      4.30 o 
   0  12  11      458.87      477.57     10.34 o 
   1  12  11       35.29       37.58      2.10 o 
   2  12  11        0.00        1.74      1.28 o 
   3  12  11       35.70       39.89      2.36 o 
  -4  13  11        3.42        5.86      1.73 o 
  -3  13  11       24.09       28.38      1.62 o 
  -2  13  11       97.36       97.46      2.91 o 
  -1  13  11      113.06      116.98      4.80 o 
   0  13  11       13.36       13.61      1.51 o 
   1  13  11      287.38      271.04      6.93 o 
   2  13  11        1.27        0.31      1.69 o 
   3  13  11        4.01        5.38      1.58 o 
  -4  14  11       35.35       40.83      2.94 o 
  -3  14  11        9.49       11.59      1.32 o 
  -2  14  11       54.61       53.92      3.95 o 
  -1  14  11      101.98       93.90      5.12 o 
   0  14  11        4.25        1.85      1.12 o 
   1  14  11       65.51       72.46      2.85 o 
   2  14  11       53.12       57.18      2.56 o 
   3  14  11       12.80       10.17      2.67 o 
  -4  15  11        0.15       -0.34      1.73 o 
  -3  15  11       29.78       32.18      1.78 o 
  -2  15  11        5.65        5.64      1.31 o 
  -1  15  11        7.88       12.65      2.67 o 
   0  15  11        3.72        3.52      1.36 o 
   1  15  11        8.61       12.25      1.92 o 
   2  15  11       84.12       98.92      3.39 o 
   3  15  11        3.10        5.32      2.99 o 
  -4  16  11       11.08       14.19      2.41 o 
  -3  16  11       26.55       23.79      2.43 o 
  -2  16  11       57.60       60.62      2.38 o 
  -1  16  11      129.78      116.11      3.99 o 
   0  16  11        0.75        2.45      1.60 o 
   1  16  11      172.54      166.29      4.68 o 
   2  16  11        1.18       -0.21      1.36 o 
   3  16  11        5.60        6.67      1.79 o 
  -3  17  11        8.49        2.56      1.28 o 
  -2  17  11        6.14        7.84      1.43 o 
  -1  17  11       94.26       93.76      6.61 o 
   0  17  11        2.72        1.92      1.49 o 
   1  17  11        0.15       -1.60      1.60 o 
   2  17  11       11.40        7.62      1.81 o 
  -3  18  11       20.32       22.76      1.67 o 
  -2  18  11        2.23        1.47      1.22 o 
  -1  18  11        2.02        3.52      1.60 o 
   0  18  11        1.15        0.18      1.28 o 
   1  18  11       52.67       44.55      2.64 o 
   2  18  11        9.12        5.83      2.45 o 
  -3  19  11        1.25        0.21      1.48 o 
  -2  19  11       54.84       52.47      2.50 o 
  -1  19  11        0.04        1.57      1.49 o 
   0  19  11        0.64        0.32      1.51 o 
   1  19  11        5.93        7.89      1.88 o 
   2  19  11        0.20       -0.96      1.51 o 
  -2  20  11        6.57        8.82      1.68 o 
  -1  20  11       35.73       48.49      3.02 o 
   0  20  11       10.28        8.75      1.81 o 
   1  20  11       18.81       18.31      2.35 o 
  -1  21  11       15.17       16.63      2.18 o 
   0  21  11        8.41        7.88      2.77 o 
   1  21  11        9.91        8.32      2.56 o 
  -4   0  12       42.29       44.15      3.84 o 
  -2   0  12       28.64       23.01      1.64 o 
   0   0  12      698.29      691.20     12.52 o 
   2   0  12       14.02        8.32      1.71 o 
   4   0  12       69.83       69.75      4.48 o 
  -5   1  12        4.27        2.03      1.73 o 
  -4   1  12        2.19        2.10      1.43 o 
  -3   1  12        1.46        0.95      1.28 o 
  -2   1  12        7.99        7.17      1.20 o 
  -1   1  12       51.39       43.03      2.72 o 
   0   1  12       10.66       13.82      0.90 o 
   1   1  12       50.84       55.78      2.11 o 
   2   1  12      145.03      152.86      4.07 o 
   3   1  12       95.56       94.92      3.32 o 
   4   1  12        8.97        5.28      2.77 o 
  -5   2  12       77.71       87.66      3.84 o 
  -4   2  12        2.95        5.99      1.60 o 
  -3   2  12        0.24        0.44      0.90 o 
  -2   2  12      100.81       99.81      3.62 o 
  -1   2  12       70.41       56.05      2.74 o 
   0   2  12       25.92       19.99      1.01 o 
   1   2  12      618.13      642.95     11.76 o 
   2   2  12       75.37       78.86      2.79 o 
   3   2  12       35.04       38.37      2.33 o 
   4   2  12       16.73       17.51      2.10 o 
  -5   3  12       26.05       25.89      3.84 o 
  -4   3  12        0.19        0.34      1.43 o 
  -3   3  12      291.08      274.27     10.65 o 
  -2   3  12       84.08       78.89      2.28 o 
  -1   3  12      603.37      614.93      8.47 o 
   0   3  12       40.22       28.65      1.27 o 
   1   3  12      289.48      300.49      6.26 o 
   2   3  12      270.08      255.11      5.73 o 
   3   3  12       97.28       93.73      3.73 o 
   4   3  12        0.39        0.56      1.58 o 
  -5   4  12       12.40       10.48      1.96 o 
  -4   4  12      310.90      299.36      7.46 o 
  -3   4  12       63.43       64.73      2.34 o 
  -2   4  12      498.86      455.21      7.54 o 
  -1   4  12      117.99      101.36      2.13 o 
   0   4  12      152.46      156.47      3.11 o 
   1   4  12      682.81      718.49     12.97 o 
   2   4  12       17.06       12.23      1.43 o 
   3   4  12      125.88      109.96      5.01 o 
   4   4  12       27.02       22.61      2.18 o 
  -5   5  12        1.32        0.43      1.66 o 
  -4   5  12      167.61      160.26      5.05 o 
  -3   5  12       67.66       62.21      2.33 o 
  -2   5  12        0.72        3.83      1.00 o 
  -1   5  12       46.64       47.92      2.93 o 
   0   5  12      257.05      250.97      5.57 o 
   1   5  12       58.54       55.38      4.16 o 
   2   5  12       30.19       28.11      1.88 o 
   3   5  12       18.29       22.94      1.94 o 
   4   5  12        0.14       -1.03      1.58 o 
  -5   6  12       11.62        7.25      1.96 o 
  -4   6  12        4.90        3.15      1.73 o 
  -3   6  12      105.80       98.82      2.87 o 
  -2   6  12      202.40      182.96      4.86 o 
  -1   6  12        0.01        0.77      1.39 o 
   0   6  12       88.17       94.73      2.28 o 
   1   6  12        1.56        3.20      1.06 o 
   2   6  12       23.88       25.98      3.09 o 
   3   6  12       15.44       16.76      1.79 o 
   4   6  12       20.87       20.92      2.25 o 
  -5   7  12       13.80       11.86      2.11 o 
  -4   7  12       40.72       33.89      2.49 o 
  -3   7  12        3.55        1.48      1.06 o 
  -2   7  12       80.75       77.32      2.42 o 
  -1   7  12       48.92       43.30      1.68 o 
   0   7  12       33.68       29.68      1.37 o 
   1   7  12        3.69        3.42      0.90 o 
   2   7  12       92.98       75.88      2.79 o 
   3   7  12       19.37       21.50      2.03 o 
   4   7  12       37.15       34.62      2.61 o 
  -5   8  12       26.21       22.81      2.49 o 
  -4   8  12        1.75        1.14      1.49 o 
  -3   8  12        9.42        8.67      1.31 o 
  -2   8  12        0.92       -0.63      1.56 o 
  -1   8  12       93.95       92.16      2.50 o 
   0   8  12      245.65      248.79      5.73 o 
   1   8  12        3.66        3.01      0.94 o 
   2   8  12        1.14        3.20      1.18 o 
   3   8  12        0.11       -1.28      1.28 o 
   4   8  12       13.34       17.84      2.15 o 
  -5   9  12        0.90       -0.43      2.56 o 
  -4   9  12       91.57      102.92      4.15 o 
  -3   9  12       94.73      105.63      3.16 o 
  -2   9  12        0.00       -0.26      0.90 o 
  -1   9  12       26.74       28.01      1.56 o 
   0   9  12       31.88       32.18      3.20 o 
   1   9  12      172.75      172.68      5.91 o 
   2   9  12       66.49       59.99      2.49 o 
   3   9  12        5.01        8.07      2.03 o 
   4   9  12       26.81       26.88      3.20 o 
  -5  10  12       17.02       21.97      3.63 o 
  -4  10  12        0.63        0.00      2.35 o 
  -3  10  12       19.40       21.45      2.84 o 
  -2  10  12       86.48       81.67      2.59 o 
  -1  10  12       47.21       42.34      4.05 o 
   0  10  12      110.94      109.42      3.39 o 
   1  10  12        1.17        0.88      0.90 o 
   2  10  12       30.91       26.55      1.88 o 
   3  10  12      106.36       99.49      3.52 o 
  -4  11  12        0.70        0.92      1.58 o 
  -3  11  12      173.36      175.57      4.26 o 
  -2  11  12       10.60       12.80      1.39 o 
  -1  11  12        1.32        1.19      0.88 o 
   0  11  12        9.36        9.22      1.43 o 
   1  11  12       71.43       73.48      2.79 o 
   2  11  12        5.54        1.88      2.45 o 
   3  11  12       38.89       37.55      2.40 o 
  -4  12  12        7.03        3.89      1.92 o 
  -3  12  12        6.07        2.44      1.27 o 
  -2  12  12        1.84        0.43      1.11 o 
  -1  12  12       62.55       61.76      2.71 o 
   0  12  12       22.41       23.17      1.88 o 
   1  12  12      254.58      252.84     11.94 o 
   2  12  12       24.11       22.48      1.84 o 
   3  12  12       12.64        8.48      1.64 o 
  -4  13  12        2.95        6.95      2.24 o 
  -3  13  12      165.31      168.95      4.27 o 
  -2  13  12        1.18       -0.41      1.61 o 
  -1  13  12      151.68      141.75      4.30 o 
   0  13  12        3.39        1.92      1.36 o 
   1  13  12        0.93       -0.21      1.21 o 
   2  13  12       54.47       43.94      3.20 o 
   3  13  12        4.64        1.22      1.54 o 
  -4  14  12       26.76       33.18      2.87 o 
  -3  14  12        2.24        1.78      1.17 o 
  -2  14  12       13.80       15.83      1.64 o 
  -1  14  12       20.20       22.37      2.99 o 
   0  14  12        2.63        4.27      1.36 o 
   1  14  12        0.01       -0.32      1.21 o 
   2  14  12        4.49        4.27      2.13 o 
   3  14  12        1.19        1.57      1.71 o 
  -4  15  12        3.37        2.03      1.96 o 
  -3  15  12       45.57       42.52      2.38 o 
  -2  15  12       37.71       34.49      2.05 o 
  -1  15  12       17.05       17.84      2.88 o 
   0  15  12        1.31        1.13      1.43 o 
   1  15  12        0.28       -1.28      1.28 o 
   2  15  12       30.89       24.96      2.99 o 
   3  15  12       10.06       13.70      1.94 o 
  -3  16  12       17.17       18.37      1.88 o 
  -2  16  12       49.76       44.70      2.17 o 
  -1  16  12        0.45        0.75      2.03 o 
   0  16  12       20.16       19.46      2.03 o 
   1  16  12       58.98       65.65      3.01 o 
   2  16  12       18.54       28.45      2.33 o 
  -3  17  12        0.10       -1.14      1.43 o 
  -2  17  12        3.06        4.05      1.39 o 
  -1  17  12        1.14        1.65      1.43 o 
   0  17  12       19.99       19.51      2.03 o 
   1  17  12       10.47       17.92      2.03 o 
   2  17  12       80.15       78.37      6.40 o 
  -3  18  12        2.91        3.63      2.56 o 
  -2  18  12      105.18      107.52      3.36 o 
  -1  18  12        0.01        0.75      1.51 o 
   0  18  12       23.43       23.78      2.26 o 
   1  18  12        0.71        0.40      1.58 o 
   2  18  12        0.96        1.09      4.05 o 
  -2  19  12       10.26       13.53      2.18 o 
  -1  19  12        0.66        1.17      1.66 o 
   0  19  12       13.57       16.85      3.20 o 
   1  19  12        1.14        0.04      1.58 o 
  -1  20  12       42.69       44.58      3.02 o 
   0  20  12       30.42       34.02      2.56 o 
  -5   0  13       11.14       12.80      3.20 o 
  -3   0  13        0.04        0.00      1.71 o 
  -1   0  13       29.21       25.24      1.64 o 
   1   0  13      213.56      203.91      6.61 o 
   3   0  13        5.33        8.96      2.13 o 
  -5   1  13       98.96       89.21      6.83 o 
  -4   1  13        7.73        3.41      1.66 o 
  -3   1  13      117.66      113.46      3.92 o 
  -2   1  13      150.83      143.06      4.22 o 
  -1   1  13       48.82       51.37      2.03 o 
   0   1  13      155.61      162.93      3.28 o 
   1   1  13      152.72      145.79      3.77 o 
   2   1  13        0.50        0.43      1.71 o 
   3   1  13       32.08       29.62      2.18 o 
   4   1  13       54.37       58.34      3.09 o 
  -5   2  13        0.24       -0.73      1.73 o 
  -4   2  13      120.53      133.59      4.60 o 
  -3   2  13        2.68        1.49      1.36 o 
  -2   2  13       28.05       25.22      1.50 o 
  -1   2  13      149.92      123.01      4.06 o 
   0   2  13      233.42      220.58      4.02 o 
   1   2  13      230.08      240.43      5.28 o 
   2   2  13      155.58      156.26      4.22 o 
   3   2  13       52.85       57.50      2.64 o 
   4   2  13        2.75        0.44      1.58 o 
  -5   3  13       41.11       39.63      3.02 o 
  -4   3  13        9.51       12.50      1.81 o 
  -3   3  13       90.31       79.94      2.62 o 
  -2   3  13      143.70      124.33      3.06 o 
  -1   3  13      232.09      229.15      3.88 o 
   0   3  13        6.21        9.72      1.03 o 
   1   3  13        0.48       -0.97      0.97 o 
   2   3  13       25.31       26.16      2.45 o 
   3   3  13       54.21       57.94      3.31 o 
   4   3  13       24.21       23.54      2.18 o 
  -5   4  13        0.32        1.19      1.73 o 
  -4   4  13       11.49       14.81      2.03 o 
  -3   4  13      204.98      202.25      7.20 o 
  -2   4  13       47.78       43.94      2.41 o 
  -1   4  13      130.01      132.28      3.07 o 
   0   4  13      258.71      264.26      4.67 o 
   1   4  13        2.95        2.23      0.97 o 
   2   4  13       10.45       10.77      1.43 o 
   3   4  13       11.83        7.99      2.45 o 
   4   4  13       15.20       16.21      2.77 o 
  -5   5  13        8.09       11.77      2.11 o 
  -4   5  13       43.76       42.48      3.95 o 
  -3   5  13       22.87       26.73      2.10 o 
  -2   5  13        3.60        3.49      1.02 o 
  -1   5  13      371.17      359.13      6.23 o 
   0   5  13       75.39       78.47      2.70 o 
   1   5  13      215.88      213.59      7.89 o 
   2   5  13        9.70        8.36      1.92 o 
   3   5  13       78.85       88.76      3.31 o 
  -5   6  13        0.01       -0.41      1.64 o 
  -4   6  13       92.38      102.17      4.07 o 
  -3   6  13       47.12       52.61      2.30 o 
  -2   6  13        0.03        1.23      0.94 o 
  -1   6  13      148.02      130.22      3.16 o 
   0   6  13       42.00       38.55      3.33 o 
   1   6  13       39.65       39.04      4.69 o 
   2   6  13       13.64       12.34      1.51 o 
   3   6  13        2.44        2.49      1.43 o 
  -5   7  13       10.06        8.32      2.99 o 
  -4   7  13       47.79       48.36      3.66 o 
  -3   7  13      118.31      122.61      3.41 o 
  -2   7  13      178.21      167.17      3.81 o 
  -1   7  13       36.33       32.62      1.66 o 
   0   7  13       42.20       48.93      3.95 o 
   1   7  13        1.39        1.66      1.12 o 
   2   7  13        7.40        4.91      1.71 o 
   3   7  13        1.20       -1.28      1.28 o 
  -4   8  13       21.48       19.36      1.89 o 
  -3   8  13      256.04      259.89     10.28 o 
  -2   8  13       46.57       52.70      2.12 o 
  -1   8  13      124.54      107.36      2.87 o 
   0   8  13        7.28        8.91      1.71 o 
   1   8  13       38.31       39.30      3.20 o 
   2   8  13       30.76       32.90      2.10 o 
   3   8  13        8.16        6.00      1.54 o 
  -4   9  13        0.77        0.81      1.49 o 
  -3   9  13       43.32       45.69      2.30 o 
  -2   9  13       77.62       78.69      2.67 o 
  -1   9  13       31.12       34.07      2.56 o 
   0   9  13       34.29       35.19      3.41 o 
   1   9  13      149.93      149.95      6.93 o 
   2   9  13        2.24        2.24      2.45 o 
   3   9  13        5.28        9.00      1.71 o 
  -4  10  13        3.95        2.56      1.81 o 
  -3  10  13       18.10       23.68      1.85 o 
  -2  10  13       87.30       86.87      2.79 o 
  -1  10  13        1.89        3.53      1.28 o 
   0  10  13      274.42      269.80      6.33 o 
   1  10  13       51.95       45.01      4.27 o 
   2  10  13      119.45      117.43      4.37 o 
   3  10  13       20.09       21.23      4.80 o 
  -4  11  13       36.11       36.38      2.87 o 
  -3  11  13        3.66        1.58      1.43 o 
  -2  11  13      123.26      126.16      4.21 o 
  -1  11  13       47.27       44.08      2.49 o 
   0  11  13        0.05        0.94      1.28 o 
   1  11  13        4.40        7.34      1.51 o 
   2  11  13       16.04       24.93      2.03 o 
   3  11  13        4.70        2.11      1.49 o 
  -4  12  13       42.43       42.58      3.01 o 
  -3  12  13        5.84        9.29      1.52 o 
  -2  12  13       94.14       89.18      2.96 o 
  -1  12  13       11.48       13.22      1.64 o 
   0  12  13       48.34       51.67      2.55 o 
   1  12  13       20.93       18.05      1.88 o 
   2  12  13       10.76       10.45      2.13 o 
   3  12  13        1.34        0.50      1.49 o 
  -4  13  13       15.15       13.91      2.25 o 
  -3  13  13       47.43       53.37      3.06 o 
  -2  13  13        0.00        0.28      1.17 o 
  -1  13  13       20.87       17.06      1.88 o 
   0  13  13      137.07      134.31      4.37 o 
   1  13  13        9.64        8.78      2.67 o 
   2  13  13       17.01       22.61      2.77 o 
   3  13  13        0.71       -0.04      1.58 o 
  -3  14  13        0.70       -0.09      1.27 o 
  -2  14  13       33.60       35.65      2.17 o 
  -1  14  13        9.06        6.81      1.58 o 
   0  14  13       75.53       77.15      3.16 o 
   1  14  13       13.85       10.14      1.73 o 
   2  14  13       60.57       61.43      4.05 o 
  -3  15  13        1.53       -1.35      1.35 o 
  -2  15  13        5.55       10.06      1.48 o 
  -1  15  13        0.02       -1.66      2.77 o 
   0  15  13        7.07        7.22      1.49 o 
   1  15  13        4.91        4.16      1.51 o 
   2  15  13       19.13       16.21      2.77 o 
  -3  16  13        5.03        7.56      1.63 o 
  -2  16  13        3.15        3.02      1.73 o 
  -1  16  13        3.09        3.44      2.88 o 
   0  16  13        6.40        3.34      1.81 o 
   1  16  13        5.84        5.01      1.66 o 
   2  16  13       16.42       14.72      2.77 o 
  -3  17  13       10.98       11.52      2.99 o 
  -2  17  13       58.14       61.64      3.32 o 
  -1  17  13       78.49       76.90      3.47 o 
   0  17  13       18.24       17.95      2.10 o 
   1  17  13        0.03       -1.51      1.51 o 
  -2  18  13       63.78       54.16      7.15 o 
  -1  18  13       31.87       28.71      2.49 o 
   0  18  13       11.57       16.68      3.09 o 
   1  18  13        0.00       -1.13      1.58 o 
  -1  19  13       32.21       32.40      2.79 o 
   0  19  13        0.45       -1.60      1.60 o 
  -4   0  14      245.93      200.07      8.53 o 
  -2   0  14      503.96      490.79     14.50 o 
   0   0  14       57.32       58.66      3.20 o 
   2   0  14       40.33       45.86      3.20 o 
  -4   1  14      138.09      128.06      4.60 o 
  -3   1  14       70.55       77.10      3.24 o 
  -2   1  14       30.97       37.85      1.89 o 
  -1   1  14      294.09      267.63      7.85 o 
   0   1  14       22.40       21.23      1.51 o 
   1   1  14        0.95        1.69      1.60 o 
   2   1  14       26.04       27.50      1.88 o 
   3   1  14        0.27       -1.18      1.18 o 
  -4   2  14       56.75       61.29      6.08 o 
  -3   2  14       35.71       37.69      2.49 o 
  -2   2  14        8.15       11.28      1.26 o 
  -1   2  14       64.79       66.97      2.71 o 
   0   2  14      130.70      135.70      4.59 o 
   1   2  14       24.17       22.24      1.58 o 
   2   2  14       63.78       63.25      2.56 o 
   3   2  14       24.28       28.72      2.11 o 
  -4   3  14       20.69        7.78      1.73 o 
  -3   3  14        6.29        4.70      2.03 o 
  -2   3  14       99.58       85.72      2.62 o 
  -1   3  14       33.23       31.81      1.82 o 
   0   3  14        4.96        9.07      1.21 o 
   1   3  14      108.88      104.85      3.63 o 
   2   3  14        2.55        5.22      1.60 o 
   3   3  14        4.02        4.82      1.49 o 
  -4   4  14       12.06       11.79      2.13 o 
  -3   4  14       11.39       12.97      1.42 o 
  -2   4  14       23.08       27.22      1.68 o 
  -1   4  14        4.89        5.70      1.00 o 
   0   4  14       10.70       15.31      1.17 o 
   1   4  14      119.92      119.94      4.37 o 
   2   4  14       57.63       57.86      2.49 o 
   3   4  14        3.57        2.99      1.43 o 
  -4   5  14        0.32        0.27      3.20 o 
  -3   5  14        7.12        9.40      1.39 o 
  -2   5  14       33.79       29.04      1.72 o 
  -1   5  14       31.20       32.52      2.13 o 
   0   5  14      338.55      338.96      7.30 o 
   1   5  14       13.22       12.17      1.51 o 
   2   5  14       17.86       19.30      1.81 o 
   3   5  14        5.89        6.21      1.58 o 
  -4   6  14        5.23        4.89      1.64 o 
  -3   6  14      125.17      124.53      3.53 o 
  -2   6  14        1.54        3.68      1.13 o 
  -1   6  14       21.55       21.08      2.13 o 
   0   6  14       38.19       38.03      2.18 o 
   1   6  14      266.31      249.86      7.36 o 
   2   6  14       11.07       13.44      1.58 o 
   3   6  14        0.54        0.43      1.36 o 
  -4   7  14        5.94        5.94      1.79 o 
  -3   7  14       21.32       20.86      1.75 o 
  -2   7  14        5.76        4.89      1.86 o 
  -1   7  14      268.56      286.45      6.70 o 
   0   7  14        1.28        0.63      1.18 o 
   1   7  14      141.24      145.82      3.92 o 
   2   7  14        0.89        0.95      1.28 o 
   3   7  14        7.16        6.01      1.64 o 
  -4   8  14        8.39       15.85      3.49 o 
  -3   8  14      116.80      123.80      4.45 o 
  -2   8  14      205.23      214.08      4.59 o 
  -1   8  14       41.65       36.92      2.15 o 
   0   8  14      178.70      174.78      5.12 o 
   1   8  14       23.78       23.47      1.81 o 
   2   8  14        1.87       -0.41      1.60 o 
   3   8  14        0.00        0.93      1.49 o 
  -4   9  14       88.57      109.58      5.27 o 
  -3   9  14       22.93       26.15      1.92 o 
  -2   9  14       78.14       77.52      2.70 o 
  -1   9  14       43.25       39.90      2.31 o 
   0   9  14       90.25       99.30      3.46 o 
   1   9  14        4.35        4.48      1.92 o 
   2   9  14       56.51       56.49      2.64 o 
   3   9  14        8.44        5.97      1.71 o 
  -4  10  14       15.74       17.50      1.89 o 
  -3  10  14        5.37        4.40      1.38 o 
  -2  10  14       76.85       77.64      3.47 o 
  -1  10  14       15.32       17.52      1.79 o 
   0  10  14       41.35       37.57      2.33 o 
   1  10  14        3.37        3.20      1.92 o 
   2  10  14       11.82       12.26      1.73 o 
   3  10  14       15.03       15.57      1.84 o 
  -4  11  14       10.76       14.84      2.54 o 
  -3  11  14       23.72       19.73      2.26 o 
  -2  11  14      110.27      111.74      5.01 o 
  -1  11  14       15.67       18.79      1.88 o 
   0  11  14        7.77       11.52      1.58 o 
   1  11  14        5.16        4.91      1.92 o 
   2  11  14        3.72        3.20      1.71 o 
  -4  12  14        2.31        4.27      2.77 o 
  -3  12  14        3.46        4.91      1.48 o 
  -2  12  14       35.57       38.82      2.22 o 
  -1  12  14      166.75      159.73      6.72 o 
   0  12  14        7.61        9.21      1.66 o 
   1  12  14       18.54       25.17      2.99 o 
   2  12  14        6.30       12.37      2.13 o 
  -3  13  14        4.93        5.88      1.52 o 
  -2  13  14        8.76       10.88      1.52 o 
  -1  13  14       64.78       58.10      2.94 o 
   0  13  14       10.00       10.85      3.52 o 
   1  13  14       89.73       93.26      3.46 o 
   2  13  14        9.13       11.73      2.56 o 
  -3  14  14       23.06       27.58      2.09 o 
  -2  14  14       26.85       31.24      2.49 o 
  -1  14  14        9.37       11.43      1.81 o 
   0  14  14        0.04        1.80      1.43 o 
   1  14  14        2.86        2.55      1.38 o 
   2  14  14        0.02        1.71      2.13 o 
  -3  15  14       63.74       57.82      3.32 o 
  -2  15  14        8.16        8.26      1.88 o 
  -1  15  14       65.03       71.78      3.39 o 
   0  15  14        8.56        8.45      1.73 o 
   1  15  14        7.82        8.14      1.79 o 
  -2  16  14        0.55       -1.15      1.92 o 
  -1  16  14        6.32        9.61      1.88 o 
   0  16  14        0.66        1.17      1.49 o 
   1  16  14       15.80       18.56      2.18 o 
  -1  17  14       28.81       27.94      2.67 o 
   0  17  14       21.38       23.63      2.25 o 
   1  17  14       60.43       58.44      4.69 o 
   0  18  14        0.11        1.92      2.56 o 
  -3   0  15      110.10       88.73      5.33 o 
  -1   0  15      820.67      888.57     59.40 o 
   1   0  15      101.39      106.43      4.69 o 
   3   0  15        4.21        6.61      2.35 o 
  -4   1  15        4.76        5.44      2.56 o 
  -3   1  15       90.37       91.11      4.48 o 
  -2   1  15       12.48       16.19      2.88 o 
  -1   1  15        0.23        1.91      0.93 o 
   0   1  15       24.44       26.88      1.81 o 
   1   1  15      100.92      103.77      3.17 o 
   2   1  15        0.16       -0.11      1.21 o 
   3   1  15        9.42       10.04      1.81 o 
  -4   2  15       99.38      106.03      4.22 o 
  -3   2  15       78.82       83.42      5.44 o 
  -2   2  15       77.04       75.84      3.39 o 
  -1   2  15       48.87       40.98      2.27 o 
   0   2  15      119.47      132.23      4.48 o 
   1   2  15       27.59       30.37      3.20 o 
   2   2  15       52.16       49.27      2.41 o 
   3   2  15        0.02        0.62      1.58 o 
  -4   3  15        0.88        0.72      1.73 o 
  -3   3  15      102.05       90.45      3.69 o 
  -2   3  15        3.49        3.11      1.09 o 
  -1   3  15        0.63        1.15      1.18 o 
   0   3  15      126.13      122.25      3.47 o 
   1   3  15        4.28        6.19      1.28 o 
   2   3  15       20.76       20.86      1.81 o 
   3   3  15        7.36        3.47      1.54 o 
  -4   4  15       33.08       42.47      3.02 o 
  -3   4  15        0.19        0.00      1.51 o 
  -2   4  15        0.88       -0.85      1.00 o 
  -1   4  15        5.05        7.07      1.43 o 
   0   4  15       23.96       33.06      1.81 o 
   1   4  15        0.01       -0.36      0.97 o 
   2   4  15        1.15        0.60      1.28 o 
   3   4  15        1.54       -0.11      1.51 o 
  -4   5  15       17.63       14.97      2.35 o 
  -3   5  15        4.56        6.51      1.34 o 
  -2   5  15      135.30      134.48      3.44 o 
  -1   5  15        1.72        3.27      1.18 o 
   0   5  15      263.08      276.00      8.75 o 
   1   5  15       76.14       73.17      2.71 o 
   2   5  15       14.46       14.38      1.73 o 
   3   5  15        0.60        1.13      1.49 o 
  -4   6  15        0.32        1.83      1.73 o 
  -3   6  15       12.16       11.45      1.88 o 
  -2   6  15       43.44       52.08      3.41 o 
  -1   6  15        1.02        0.58      1.28 o 
   0   6  15        0.07        0.15      1.28 o 
   1   6  15       22.66       26.45      1.81 o 
   2   6  15       56.91       52.15      2.46 o 
   3   6  15       12.92       17.70      2.99 o 
  -4   7  15       20.41       17.92      2.88 o 
  -3   7  15        2.54        4.08      1.30 o 
  -2   7  15      146.08      139.01      3.64 o 
  -1   7  15       38.17       32.12      2.15 o 
   0   7  15      163.17      164.14      4.60 o 
   1   7  15       15.79       20.59      1.66 o 
   2   7  15        9.73        6.75      1.51 o 
   3   7  15        0.51        0.85      2.35 o 
  -4   8  15       35.04       30.28      2.70 o 
  -3   8  15       13.94       16.66      1.72 o 
  -2   8  15        0.75        0.16      1.19 o 
  -1   8  15       38.27       35.72      2.40 o 
   0   8  15       15.95       12.21      1.64 o 
   1   8  15        2.99        5.76      1.71 o 
   2   8  15        1.35        1.92      1.36 o 
  -4   9  15        6.57        6.33      2.77 o 
  -3   9  15        1.66        4.26      1.39 o 
  -2   9  15      166.77      168.22      4.18 o 
  -1   9  15       46.93       42.20      2.55 o 
   0   9  15       14.56       15.36      1.88 o 
   1   9  15       37.61       36.90      2.99 o 
   2   9  15       19.36       19.20      2.03 o 
  -4  10  15        0.01        2.35      2.77 o 
  -3  10  15        1.26        0.94      1.31 o 
  -2  10  15        3.68        4.01      1.37 o 
  -1  10  15       65.52       69.39      3.16 o 
   0  10  15        9.70        8.05      1.64 o 
   1  10  15        2.74       -0.85      1.71 o 
   2  10  15       22.69       29.65      3.20 o 
  -3  11  15        7.59        9.64      1.96 o 
  -2  11  15        0.95        1.07      1.51 o 
  -1  11  15       80.62       76.93      3.37 o 
   0  11  15       18.47       16.41      1.88 o 
   1  11  15       17.41       15.36      2.56 o 
   2  11  15        3.86        5.33      2.13 o 
  -3  12  15        4.27        3.79      1.43 o 
  -2  12  15        5.89        6.30      2.77 o 
  -1  12  15      204.04      215.66      5.88 o 
   0  12  15       33.31       35.08      2.49 o 
   1  12  15       20.82       18.13      2.56 o 
   2  12  15        4.50        1.92      2.13 o 
  -3  13  15       11.74       12.37      1.80 o 
  -2  13  15       13.52        9.98      1.94 o 
  -1  13  15        0.89        1.39      2.67 o 
   0  13  15        0.21        1.28      1.43 o 
   1  13  15       48.00       42.87      3.63 o 
  -3  14  15        8.63        6.40      2.99 o 
  -2  14  15        0.06        0.10      2.56 o 
  -1  14  15       41.32       39.40      2.56 o 
   0  14  15       20.92       19.46      4.27 o 
   1  14  15       64.63       59.72      4.05 o 
  -2  15  15       70.22       66.40      3.54 o 
  -1  15  15        0.68        0.00      1.51 o 
   0  15  15       67.95       70.47      3.31 o 
  -1  16  15       19.00       18.33      2.18 o 
   0  16  15       28.54       38.18      4.05 o 
  -4   0  16       19.11       11.94      2.99 o 
  -2   0  16        2.32       -0.21      1.92 o 
   0   0  16       34.42       33.06      2.99 o 
   2   0  16        0.03       -1.07      1.92 o 
  -4   1  16       18.03       19.85      2.41 o 
  -3   1  16        0.31        0.43      1.92 o 
  -2   1  16       29.03       21.68      2.11 o 
  -1   1  16        5.83        3.41      1.36 o 
   0   1  16      168.30      170.11      4.37 o 
   1   1  16        0.78        0.53      1.21 o 
   2   1  16       81.72       89.27      3.32 o 
  -4   2  16       40.24       39.44      2.94 o 
  -3   2  16       23.06       24.95      2.33 o 
  -2   2  16       76.18       66.14      3.17 o 
  -1   2  16       63.49       74.48      3.01 o 
   0   2  16       41.89       40.10      2.77 o 
   1   2  16       10.02        9.57      1.43 o 
   2   2  16        4.07        3.04      1.43 o 
  -4   3  16        0.09        1.60      2.77 o 
  -3   3  16        0.43       -0.96      1.51 o 
  -2   3  16      132.32      132.33      3.43 o 
  -1   3  16       27.13       32.45      4.91 o 
   0   3  16       43.05       53.33      2.45 o 
   1   3  16       71.52       72.16      2.88 o 
   2   3  16       30.50       30.81      2.10 o 
  -4   4  16        0.63        1.56      2.03 o 
  -3   4  16       80.61       72.47      3.47 o 
  -2   4  16       54.79       53.36      2.28 o 
  -1   4  16       24.70       24.35      2.56 o 
   0   4  16       70.74       84.04      4.27 o 
   1   4  16       26.42       32.98      2.11 o 
   2   4  16        0.01       -0.75      1.36 o 
  -4   5  16      245.16      249.55     10.02 o 
  -3   5  16       11.43       15.01      2.56 o 
  -2   5  16      156.57      152.09      4.08 o 
  -1   5  16        9.85       10.05      1.64 o 
   0   5  16      156.46      140.77      5.76 o 
   1   5  16       35.64       33.94      2.11 o 
   2   5  16       28.42       29.79      3.73 o 
  -3   6  16        0.01        0.92      1.35 o 
  -2   6  16        1.76        1.68      1.34 o 
  -1   6  16       23.67       27.91      2.18 o 
   0   6  16        6.32        1.07      1.92 o 
   1   6  16       49.77       58.28      2.55 o 
   2   6  16        0.02        0.53      1.36 o 
  -3   7  16       16.28       17.25      1.75 o 
  -2   7  16        1.00        0.89      1.21 o 
  -1   7  16       37.22       33.79      2.56 o 
   0   7  16        0.83        1.71      1.92 o 
   1   7  16       87.61       83.61      4.48 o 
   2   7  16       16.35       21.30      2.03 o 
  -3   8  16        0.79       -0.38      1.34 o 
  -2   8  16        7.55        5.14      1.73 o 
  -1   8  16       89.31       92.52      3.61 o 
   0   8  16       37.36       40.10      3.41 o 
   1   8  16      193.09      193.24      7.25 o 
   2   8  16       12.20       10.08      1.73 o 
  -3   9  16        4.37        5.21      1.59 o 
  -2   9  16       13.54       12.95      1.88 o 
  -1   9  16       16.42       18.85      2.10 o 
   0   9  16       24.54       33.49      2.99 o 
   1   9  16        6.54        9.38      2.13 o 
  -3  10  16       71.77       65.88      4.18 o 
  -2  10  16        0.44       -0.61      1.49 o 
  -1  10  16      156.75      171.82      5.19 o 
   0  10  16       17.73       16.12      2.03 o 
   1  10  16       13.61       19.84      2.77 o 
  -3  11  16        4.92        2.13      2.77 o 
  -2  11  16       20.24       19.60      3.09 o 
  -1  11  16       26.62       27.45      2.49 o 
   0  11  16        9.07        9.62      1.79 o 
   1  11  16        5.58       11.09      2.35 o 
  -2  12  16        0.49        0.32      2.88 o 
  -1  12  16       65.51       74.27      6.29 o 
   0  12  16       19.22       19.98      2.25 o 
   1  12  16       11.29        7.25      2.35 o 
  -2  13  16       10.46        6.64      2.03 o 
  -1  13  16        0.41        1.40      1.54 o 
   0  13  16        7.60       11.93      3.20 o 
  -1  14  16       25.85       26.17      4.59 o 
   0  14  16       35.13       35.83      4.05 o 
  -1  15  16       24.38       24.53      3.84 o 
  -3   0  17        0.30        0.21      2.35 o 
   1   0  17       10.63        5.12      1.92 o 
  -3   1  17        9.38        6.61      2.35 o 
  -2   1  17        2.68        1.95      1.58 o 
  -1   1  17        0.85       -1.07      1.71 o 
   0   1  17       60.89       61.97      2.56 o 
   1   1  17       18.37       21.05      1.81 o 
   2   1  17       26.47       21.23      1.94 o 
  -3   2  17       44.25       40.21      2.87 o 
  -2   2  17       39.02       44.57      2.99 o 
  -1   2  17       45.50       42.23      3.41 o 
   0   2  17        0.10        1.92      1.21 o 
   1   2  17       60.45       76.01      3.09 o 
   2   2  17       26.33       30.93      2.26 o 
  -3   3  17       72.83       65.63      3.32 o 
  -2   3  17       69.35       70.14      3.39 o 
  -1   3  17       32.31       33.49      3.20 o 
   0   3  17        7.42       10.88      2.13 o 
   1   3  17       22.47       20.34      1.88 o 
   2   3  17       33.79       34.13      2.26 o 
  -3   4  17       21.27       22.91      2.49 o 
  -2   4  17       20.87       23.90      1.84 o 
  -1   4  17      124.93      127.82      4.13 o 
   0   4  17        3.71        3.84      1.92 o 
   1   4  17      124.83      137.76      4.07 o 
   2   4  17        1.16        1.81      1.36 o 
  -3   5  17        8.57       10.46      2.03 o 
  -2   5  17        1.98        1.00      1.22 o 
  -1   5  17        0.31       -0.15      1.54 o 
   0   5  17       32.30       29.86      2.99 o 
   1   5  17       30.07       27.42      2.11 o 
   2   5  17        5.92        8.53      2.35 o 
  -3   6  17       17.01       13.53      2.18 o 
  -2   6  17        1.16        0.66      1.49 o 
  -1   6  17       79.96       94.36      3.61 o 
   0   6  17        0.48       -0.43      1.71 o 
   1   6  17       50.55       40.31      3.41 o 
  -3   7  17        0.13        4.27      1.96 o 
  -2   7  17        1.82       -0.05      1.58 o 
  -1   7  17        0.65       -0.20      1.43 o 
   0   7  17       12.05       11.73      2.35 o 
   1   7  17        0.30       -1.71      1.71 o 
  -3   8  17        3.91        7.73      1.60 o 
  -2   8  17        7.77        8.78      1.92 o 
  -1   8  17        0.06       -0.49      1.49 o 
   0   8  17        2.28        0.21      1.92 o 
   1   8  17        0.04       -1.28      1.92 o 
  -3   9  17       37.25       43.94      3.09 o 
  -2   9  17       69.20       70.71      3.54 o 
  -1   9  17        0.89       -0.64      1.54 o 
   0   9  17       30.62       36.05      3.41 o 
   1   9  17        0.96       -0.64      1.71 o 
  -2  10  17        3.85        7.85      3.84 o 
  -1  10  17        6.36        2.84      3.41 o 
   0  10  17       19.60       26.66      3.20 o 
  -2  11  17       14.39       14.14      2.33 o 
  -1  11  17       25.32       24.25      2.49 o 
   0  11  17      165.10      174.69      7.25 o 
  -1  12  17        0.68        0.42      2.03 o 
  -2   0  18        0.85        4.69      2.56 o 
   0   0  18       25.41       28.15      2.99 o 
  -3   1  18        7.07        6.05      1.94 o 
  -2   1  18       45.60       45.86      3.02 o 
   0   1  18       20.66       23.44      2.13 o 
   1   1  18        1.22       -0.55      1.28 o 
  -3   2  18        5.83       10.52      2.11 o 
  -2   2  18       29.42       30.53      5.44 o 
  -1   2  18        2.21        4.91      2.13 o 
   0   2  18       41.65       44.79      3.41 o 
   1   2  18        4.90        3.96      1.43 o 
  -3   3  18        0.86       -1.61      1.73 o 
  -2   3  18        0.36        1.28      2.35 o 
  -1   3  18       63.25       63.99      4.05 o 
   0   3  18       15.47       27.73      2.99 o 
   1   3  18        1.12        1.23      2.35 o 
  -3   4  18        2.78       -0.11      1.81 o 
  -2   4  18       27.91       27.73      3.63 o 
  -1   4  18        2.84        3.41      2.13 o 
   0   4  18       22.92       34.34      3.20 o 
   1   4  18       20.88       15.28      2.13 o 
  -2   5  18       25.62       33.74      2.70 o 
  -1   5  18       20.88       17.49      2.99 o 
   0   5  18      208.49      225.45      8.11 o 
   1   5  18        0.06       -1.49      1.92 o 
  -2   6  18       29.34       33.45      2.99 o 
  -1   6  18        0.86        0.43      2.13 o 
   0   6  18        2.70        3.63      2.13 o 
  -2   7  18        7.25        8.08      2.35 o 
  -1   7  18        6.01        6.75      1.79 o 
   0   7  18        1.55       -1.49      1.92 o 
  -2   8  18       36.24       43.36      3.63 o 
  -1   8  18       16.17       17.85      2.25 o 
   0   8  18        1.37        3.63      2.35 o 
  -1   9  18        7.32        6.77      1.84 o 
  -2   1  19       35.62       39.67      4.27 o 
   0   1  19        0.51        4.05      2.13 o 
  -2   2  19        6.66       11.94      2.99 o 
   0   2  19       14.16       23.68      2.99 o 
  -1   3  19       16.65       15.14      2.77 o 
   0   3  19       48.51       61.22      4.27 o 
  -1   4  19       45.82       43.09      3.63 o 
  -1   5  19        1.51        1.49      2.13 o 
                                                 
